# Supplementary material for: Diabetes-related changes in the protein composition and the biomechanical properties of human retinal vascular basement membranes
Source: PLoS One. 2017 Dec 28;12(12):e0189857. doi: 10.1371/journal.pone.0189857 (PMC5746242; doi:10.1371/journal.pone.0189857)
Supplement: S2 Table — Sheet A: List of all proteins detected. Sheet B: List of the ECM proteins only and their relative concentrations in % and pie-chart. (XLSX) [file pone.0189857.s002.xlsx]

## Sheet: Sheet A
Accession	Description	ΣCoverage	Σ# Proteins	Σ# Unique Peptides	Σ# Peptides	Σ# PSMs	Area	Score A2	Coverage A2	# Peptides A2	# PSM A2	Score A4	Coverage A4	# Peptides A4	# PSM A4	# AAs	MW [kDa]	calc. pI
Q9GZM7	RecName: Full=Tubulointerstitial nephritis antigen-like;AltName: Full=Glucocorticoid-inducible protein 5;AltName: Full=Oxidized LDL-responsive gene 2 protein; Short=OLRG-2;AltName: Full=Tubulointerstitial nephritis antigen-related protein; Short=TIN Ag-related protein; Short=TIN-Ag-RP;Flags: Precursor; - [TINAL_HUMAN]	35.55	1	12	12	116	9.99023e+08	212.439	35.55	12	60	2512.95	31.91	10	56	467	52.353	6.99072
P35579	RecName: Full=Myosin-9;AltName: Full=Cellular myosin heavy chain, type A;AltName: Full=Myosin heavy chain 9;AltName: Full=Myosin heavy chain, non-muscle IIa;AltName: Full=Non-muscle myosin heavy chain A; Short=NMMHC-A;AltName: Full=Non-muscle myosin heavy chain IIa; Short=NMMHC II-a; Short=NMMHC-IIA; - [MYH9_HUMAN]	44.03	2	73	85	560	9.56548e+08	1021.26	38.16	65	257	12804.7	39.8	77	303	1960	226.392	5.60498
P02462	RecName: Full=Collagen alpha-1(IV) chain;Contains: RecName: Full=Arresten;Flags: Precursor; - [CO4A1_HUMAN]	7.55	2	8	8	88	8.19052e+08	171.82	6.95	6	39	2223.16	7.55	8	49	1669	160.514	8.27979
P55268	RecName: Full=Laminin subunit beta-2;AltName: Full=Laminin B1s chain;AltName: Full=Laminin-11 subunit beta;AltName: Full=Laminin-14 subunit beta;AltName: Full=Laminin-15 subunit beta;AltName: Full=Laminin-3 subunit beta;AltName: Full=Laminin-4 subunit beta;AltName: Full=Laminin-7 subunit beta;AltName: Full=Laminin-9 subunit beta;AltName: Full=S-laminin subunit beta; Short=S-LAM beta;Flags: Precur…	48.83	2	61	61	358	7.1329e+08	554.385	39.71	44	155	7388.99	46.38	58	203	1798	195.854	6.52197
P98160	RecName: Full=Basement membrane-specific heparan sulfate proteoglycan core protein; Short=HSPG;AltName: Full=Perlecan; Short=PLC;Contains: RecName: Full=Endorepellin;Contains: RecName: Full=LG3 peptide;Flags: Precursor; - [PGBM_HUMAN]	32.02	2	89	89	621	6.34788e+08	1118.76	26.71	68	290	13536.3	30.52	82	331	4391	468.532	6.50732
P11047	RecName: Full=Laminin subunit gamma-1;AltName: Full=Laminin B2 chain;AltName: Full=Laminin-1 subunit gamma;AltName: Full=Laminin-10 subunit gamma;AltName: Full=Laminin-11 subunit gamma;AltName: Full=Laminin-2 subunit gamma;AltName: Full=Laminin-3 subunit gamma;AltName: Full=Laminin-4 subunit gamma;AltName: Full=Laminin-6 subunit gamma;AltName: Full=Laminin-7 subunit gamma;AltName: Full=Laminin-8 …	37.35	1	47	47	361	5.77777e+08	614.954	35.3	42	174	7266.9	37.35	47	187	1609	177.489	5.12256
P60709	RecName: Full=Actin, cytoplasmic 1;AltName: Full=Beta-actin;Contains: RecName: Full=Actin, cytoplasmic 1, N-terminally processed; - [ACTB_HUMAN]	28	7	3	11	77	551884161	101.237	17.33	5	30	1757.64	28	11	47	375	41.7097	5.47803
O15230	RecName: Full=Laminin subunit alpha-5;AltName: Full=Laminin-10 subunit alpha;AltName: Full=Laminin-11 subunit alpha;AltName: Full=Laminin-15 subunit alpha;Flags: Precursor; - [LAMA5_HUMAN]	23.55	2	59	59	392	4.75205e+08	657.928	20	43	169	9120.26	21.33	55	223	3695	399.479	7.02002
P63267	RecName: Full=Actin, gamma-enteric smooth muscle;AltName: Full=Alpha-actin-3;AltName: Full=Gamma-2-actin;AltName: Full=Smooth muscle gamma-actin;Flags: Precursor; - [ACTH_HUMAN]	21.54	9	1	9	40	4.1026e+08	42.7774	12.5	4	13	1198.46	21.54	9	27	376	41.8498	5.47803
P60660	RecName: Full=Myosin light polypeptide 6;AltName: Full=17 kDa myosin light chain; Short=LC17;AltName: Full=Myosin light chain 3; Short=MLC-3;AltName: Full=Myosin light chain alkali 3; Short=Myosin light chain A3;AltName: Full=Smooth muscle and nonmuscle myosin light chain alkali 6; - [MYL6_HUMAN]	37.75	2	6	6	43	3.87723e+08	52.6776	24.5	3	15	906.222	37.75	6	28	151	16.9191	4.65283
Q01955	RecName: Full=Collagen alpha-3(IV) chain;AltName: Full=Goodpasture antigen;Contains: RecName: Full=Tumstatin;Flags: Precursor; - [CO4A3_HUMAN]	4.97	1	4	5	28	3.86824e+08	28.319	3.11	2	7	619.116	4.97	5	21	1670	161.711	9.15869
P14543	RecName: Full=Nidogen-1; Short=NID-1;AltName: Full=Entactin;Flags: Precursor; - [NID1_HUMAN]	30.95	1	30	30	172	3.69014e+08	258	27.27	23	73	3566.96	29.67	29	99	1247	136.291	5.2876
P04075	RecName: Full=Fructose-bisphosphate aldolase A; EC=4.1.2.13;AltName: Full=Lung cancer antigen NY-LU-1;AltName: Full=Muscle-type aldolase; - [ALDOA_HUMAN]	70.33	2	19	25	144	3.68645e+08	238.025	54.12	16	60	3157.31	70.33	24	84	364	39.3953	8.08936
O00468	RecName: Full=Agrin;Contains: RecName: Full=Agrin N-terminal 110 kDa subunit;Contains: RecName: Full=Agrin C-terminal 110 kDa subunit;Contains: RecName: Full=Agrin C-terminal 90 kDa fragment; Short=C90;Contains: RecName: Full=Agrin C-terminal 22 kDa fragment; Short=C22;Flags: Precursor; - [AGRIN_HUMAN]	19.74	1	29	29	184	3.53468e+08	314.996	15.38	22	83	4399.98	18.96	28	101	2067	217.092	6.39209
P35749	RecName: Full=Myosin-11;AltName: Full=Myosin heavy chain 11;AltName: Full=Myosin heavy chain, smooth muscle isoform;AltName: Full=SMMHC; - [MYH11_HUMAN]	16.84	1	16	27	136	3.4384e+08	246.171	14.4	21	65	2871.89	16.43	25	71	1972	227.199	5.50342
P09972	RecName: Full=Fructose-bisphosphate aldolase C; EC=4.1.2.13;AltName: Full=Brain-type aldolase; - [ALDOC_HUMAN]	52.47	2	11	17	113	3.37221e+08	186.614	41.76	11	46	2768.2	52.47	17	67	364	39.4312	6.87354
P08572	RecName: Full=Collagen alpha-2(IV) chain;Contains: RecName: Full=Canstatin;Flags: Precursor; - [CO4A2_HUMAN]	6.48	1	6	6	53	2.7401e+08	101.231	4.32	4	23	1203.36	6.48	6	30	1712	167.449	8.66064
P0C0S5	RecName: Full=Histone H2A.Z; Short=H2A/z; - [H2AZ_HUMAN]	35.16	5	1	3	13	2.57233e+08	8.31899	22.66	1	2	215.782	35.16	3	11	128	13.5446	10.5796
O95202	LETM1 and EF-hand domain-containing protein 1, mitochondrial OS=Homo sapiens GN=LETM1 PE=1 SV=1 - [LETM1_HUMAN]	0.81	2	1	1	3	2.35227e+08		0			77.075	0.81	1	3	739	83.302	6.69775
P01189	RecName: Full=Pro-opiomelanocortin; Short=POMC;AltName: Full=Corticotropin-lipotropin;Contains: RecName: Full=NPP;Contains: RecName: Full=Melanotropin gamma; AltName: Full=Gamma-MSH;Contains: RecName: Full=Potential peptide;Contains: RecName: Full=Corticotropin; AltName: Full=Adrenocorticotropic hormone; Short=ACTH;Contains: RecName: Full=Melanotropin alpha; AltName: Full=Alpha-MSH;Contains: RecN…	14.98	1	1	1	1	233795247	2.9461	14.98	1	1		0			267	29.4054	7.6499
P21810	RecName: Full=Biglycan;AltName: Full=Bone/cartilage proteoglycan I;AltName: Full=PG-S1;Flags: Precursor; - [PGS1_HUMAN]	25.27	1	7	7	41	2.21931e+08	61.0788	20.11	5	17	949.615	25.27	7	24	368	41.6275	7.51807
P35580	RecName: Full=Myosin-10;AltName: Full=Cellular myosin heavy chain, type B;AltName: Full=Myosin heavy chain 10;AltName: Full=Myosin heavy chain, non-muscle IIb;AltName: Full=Non-muscle myosin heavy chain B; Short=NMMHC-B;AltName: Full=Non-muscle myosin heavy chain IIb; Short=NMMHC II-b; Short=NMMHC-IIB; - [MYH10_HUMAN]	10.32	1	4	17	74	2.18024e+08	110.075	7.84	10	28	1691.36	8.86	15	46	1976	228.858	5.5415
Q6PCB0	RecName: Full=von Willebrand factor A domain-containing protein 1;Flags: Precursor; - [VWA1_HUMAN]	31.69	1	7	7	50	2.15746e+08	98.6381	24.72	5	22	1100.82	31.69	7	28	445	46.7753	7.6792
Q14112	RecName: Full=Nidogen-2; Short=NID-2;AltName: Full=Osteonidogen;Flags: Precursor; - [NID2_HUMAN]	23.64	2	21	21	115	2.06681e+08	201.766	21.45	19	55	2136.42	19.42	18	60	1375	151.158	5.2876
Q13425	Beta-2-syntrophin OS=Homo sapiens GN=SNTB2 PE=1 SV=1 - [SNTB2_HUMAN]	1.11	1	1	1	3	2.03165e+08		0			72.916	1.11	1	3	540	57.913	8.82178
Q14746	RecName: Full=Conserved oligomeric Golgi complex subunit 2; Short=COG complex subunit 2;AltName: Full=Component of oligomeric Golgi complex 2;AltName: Full=Low density lipoprotein receptor defect C-complementing protein; - [COG2_HUMAN]	2.17	1	1	1	6	1.92973e+08	16.5154	2.17	1	6		0			738	83.1553	6.62451
O60814	Histone H2B type 1-K OS=Homo sapiens GN=HIST1H2BK PE=1 SV=3 - [H2B1K_HUMAN]	21.43	15	3	3	8	1.87346e+08		0			259.018	21.43	3	8	126	13.8816	10.3159
Q16777	RecName: Full=Histone H2A type 2-C;AltName: Full=Histone H2A-GL101;AltName: Full=Histone H2A/q; - [H2A2C_HUMAN]	48.84	13	3	5	22	1.87051e+08	24.0482	36.43	3	7	348.169	48.84	5	15	129	13.9798	10.9019
Q92626	Peroxidasin homolog OS=Homo sapiens GN=PXDN PE=1 SV=2 - [PXDN_HUMAN]	0.68	1	1	1	1	1.73871e+08		0			35.25	0.68	1	1	1479	165.17	7.1665
Q71U36	RecName: Full=Tubulin alpha-1A chain;AltName: Full=Alpha-tubulin 3;AltName: Full=Tubulin B-alpha-1;AltName: Full=Tubulin alpha-3 chain; - [TBA1A_HUMAN]	28.82	3	2	9	59	157897793	87.9694	26.83	8	25	1340.2	28.82	9	34	451	50.1036	5.05908
P68363	RecName: Full=Tubulin alpha-1B chain;AltName: Full=Alpha-tubulin ubiquitous;AltName: Full=Tubulin K-alpha-1;AltName: Full=Tubulin alpha-ubiquitous chain; - [TBA1B_HUMAN]	28.82	3	2	9	69	157897793	103.275	26.83	8	30	1606.17	28.82	9	39	451	50.1196	5.05908
O95429	RecName: Full=BAG family molecular chaperone regulator 4; Short=BAG-4;AltName: Full=Bcl-2-associated athanogene 4;AltName: Full=Silencer of death domains; - [BAG4_HUMAN]	2.41	1	1	1	1	151717787	2.47351	2.41	1	1		0			457	49.5634	5.12256
P02452	RecName: Full=Collagen alpha-1(I) chain;AltName: Full=Alpha-1 type I collagen;Flags: Precursor; - [CO1A1_HUMAN]	1.43	1	2	2	40	1.39585e+08	55.5459	0.82	1	19	463.907	1.43	2	21	1464	138.857	5.79541
P68371	RecName: Full=Tubulin beta-4B chain;AltName: Full=Tubulin beta-2 chain;AltName: Full=Tubulin beta-2C chain; - [TBB4B_HUMAN]	23.37	8	2	8	42	1.17487e+08	67.2172	21.35	7	20	897.388	20.22	7	22	445	49.799	4.89404
Q13885	RecName: Full=Tubulin beta-2A chain;AltName: Full=Tubulin beta class IIa; - [TBB2A_HUMAN]	20.67	7	1	7	38	1.11947e+08	64.6775	18.65	6	19	762.812	17.53	6	19	445	49.875	4.89404
P14618	RecName: Full=Pyruvate kinase PKM; EC=2.7.1.40;AltName: Full=Cytosolic thyroid hormone-binding protein; Short=CTHBP;AltName: Full=Opa-interacting protein 3; Short=OIP-3;AltName: Full=Pyruvate kinase 2/3;AltName: Full=Pyruvate kinase muscle isozyme;AltName: Full=Thyroid hormone-binding protein 1; Short=THBP1;AltName: Full=Tumor M2-PK;AltName: Full=p58; - [KPYM_HUMAN]	17.14	2	6	6	18	9.93126e+07	21.9206	8.29	2	5	323.018	17.14	6	13	531	57.9	7.84033
Q8NFW8	N-acylneuraminate cytidylyltransferase OS=Homo sapiens GN=CMAS PE=1 SV=2 - [NEUA_HUMAN]	1.38	1	1	1	4	9.92821e+07		0			78.7484	1.38	1	4	434	48.3487	7.92822
P50895	RecName: Full=Basal cell adhesion molecule;AltName: Full=Auberger B antigen;AltName: Full=B-CAM cell surface glycoprotein;AltName: Full=F8/G253 antigen;AltName: Full=Lutheran antigen;AltName: Full=Lutheran blood group glycoprotein;AltName: CD_antigen=CD239;Flags: Precursor; - [BCAM_HUMAN]	17.83	1	7	7	33	9.22832e+07	46.5348	16.08	6	16	720.452	12.74	6	17	628	67.3626	5.80811
P07197	RecName: Full=Neurofilament medium polypeptide; Short=NF-M;AltName: Full=160 kDa neurofilament protein;AltName: Full=Neurofilament 3;AltName: Full=Neurofilament triplet M protein; - [NFM_HUMAN]	1.86	5	1	2	4	7.92834e+07	2.47205	0.87	1	1	72.3706	0.98	1	3	916	102.411	4.90674
P10909	RecName: Full=Clusterin;AltName: Full=Aging-associated gene 4 protein;AltName: Full=Apolipoprotein J; Short=Apo-J;AltName: Full=Complement cytolysis inhibitor; Short=CLI;AltName: Full=Complement-associated protein SP-40,40;AltName: Full=Ku70-binding protein 1;AltName: Full=NA1/NA2;AltName: Full=Testosterone-repressed prostate message 2; Short=TRPM-2;Contains: RecName: Full=Clusterin beta chain; A…	10.02	1	3	3	22	7.77384e+07	38.506	10.02	3	11	590.305	10.02	3	11	449	52.461	6.26514
P35527	RecName: Full=Keratin, type I cytoskeletal 9;AltName: Full=Cytokeratin-9; Short=CK-9;AltName: Full=Keratin-9; Short=K9; - [K1C9_HUMAN]	18.14	1	6	6	25	7.41625e+07	53.2271	18.14	6	13	468.416	18.14	6	12	623	62.0268	5.23682
P41222	RecName: Full=Prostaglandin-H2 D-isomerase; EC=5.3.99.2;AltName: Full=Beta-trace protein;AltName: Full=Cerebrin-28;AltName: Full=Glutathione-independent PGD synthase;AltName: Full=Lipocalin-type prostaglandin-D synthase;AltName: Full=Prostaglandin-D2 synthase; Short=PGD2 synthase; Short=PGDS; Short=PGDS2;Flags: Precursor; - [PTGDS_HUMAN]	17.37	1	2	2	15	6.79694e+07	27.6212	17.37	2	7	400.996	17.37	2	8	190	21.0153	7.79639
P04264	RecName: Full=Keratin, type II cytoskeletal 1;AltName: Full=67 kDa cytokeratin;AltName: Full=Cytokeratin-1; Short=CK-1;AltName: Full=Hair alpha protein;AltName: Full=Keratin-1; Short=K1;AltName: Full=Type-II keratin Kb1; - [K2C1_HUMAN]	20.96	7	10	11	47	62794613	76.2205	19.72	10	22	935.719	20.96	11	25	644	65.999	8.11865
P19105	RecName: Full=Myosin regulatory light chain 12A;AltName: Full=MLC-2B;AltName: Full=Myosin RLC;AltName: Full=Myosin regulatory light chain 2, nonsarcomeric;AltName: Full=Myosin regulatory light chain MRLC3; - [ML12A_HUMAN]	17.54	2	2	2	12	6.21816e+07	28.3068	17.54	2	6	404.826	17.54	2	6	171	19.7815	4.80518
Q92484	Acid sphingomyelinase-like phosphodiesterase 3a OS=Homo sapiens GN=SMPDL3A PE=1 SV=2 - [ASM3A_HUMAN]	1.1	1	1	1	4	5.77644e+07					87.77	1.1	1	4	453	51.2277	6.32861
P35908	RecName: Full=Keratin, type II cytoskeletal 2 epidermal;AltName: Full=Cytokeratin-2e; Short=CK-2e;AltName: Full=Epithelial keratin-2e;AltName: Full=Keratin-2 epidermis;AltName: Full=Keratin-2e; Short=K2e;AltName: Full=Type-II keratin Kb2; - [K22E_HUMAN]	3.76	8	1	2	10	5.45854e+07	17.4238	3.76	2	5	279.239	3.76	2	5	639	65.3932	8.00146
P30626	RecName: Full=Sorcin;AltName: Full=22 kDa protein;AltName: Full=CP-22; Short=CP22;AltName: Full=V19; - [SORCN_HUMAN]	16.16	1	2	2	11	5.10915e+07	18.3696	16.16	2	6	196.174	16.16	2	5	198	21.6624	5.59229
P04004	RecName: Full=Vitronectin; Short=VN;AltName: Full=S-protein;AltName: Full=Serum-spreading factor;AltName: Full=V75;Contains: RecName: Full=Vitronectin V65 subunit;Contains: RecName: Full=Vitronectin V10 subunit;Contains: RecName: Full=Somatomedin-B;Flags: Precursor; - [VTNC_HUMAN]	6.28	1	2	2	14	4.84603e+07	20.614	6.28	2	7	330.196	6.28	2	7	478	54.2712	5.79541
Q9HBI6	RecName: Full=Cytochrome P450 4F11; EC=1.14.14.1;AltName: Full=CYPIVF11; - [CP4FB_HUMAN]	3.24	1	1	1	1	47317958	2.52738	3.24	1	1		0			524	60.1069	6.72705
P67936	RecName: Full=Tropomyosin alpha-4 chain;AltName: Full=TM30p1;AltName: Full=Tropomyosin-4; - [TPM4_HUMAN]	6.05	4	1	1	1	4.58926e+07	2.91169	6.05	1	1		0			248	28.5045	4.69092
Q05707	RecName: Full=Collagen alpha-1(XIV) chain;AltName: Full=Undulin;Flags: Precursor; - [COEA1_HUMAN]	8.69	1	10	10	36	4.5175e+07	55.3714	7.02	7	16	637.598	8.69	10	20	1796	193.394	5.30029
O75128	Protein cordon-bleu OS=Homo sapiens GN=COBL PE=1 SV=2 - [COBL_HUMAN]	0.63	1	1	1	3	4.48442e+07		0			75.4662	0.63	1	3	1261	135.533	7.75244
P53420	RecName: Full=Collagen alpha-4(IV) chain;Flags: Precursor; - [CO4A4_HUMAN]	1.12	1	2	2	5	4.31299e+07	5.81039	0.53	1	2	75.7427	1.12	2	3	1690	163.934	8.6167
Q16512	Serine/threonine-protein kinase N1 OS=Homo sapiens GN=PKN1 PE=1 SV=2 - [PKN1_HUMAN]	0.74	2	1	1	4	42452568		0			101.065	0.74	1	4	942	103.868	6.3667
P08670	RecName: Full=Vimentin; - [VIME_HUMAN]	7.08	6	2	3	9	39730105	5.81552	2.15	1	2	139.076	7.08	3	7	466	53.6191	5.12256
P51571	Translocon-associated protein subunit delta OS=Homo sapiens GN=SSR4 PE=1 SV=1 - [SSRD_HUMAN]	3.47	1	1	1	2	38974313		0			52.3052	3.47	1	2	173	18.9866	6.15088
Q8WZ42	RecName: Full=Titin; EC=2.7.11.1;AltName: Full=Connectin;AltName: Full=Rhabdomyosarcoma antigen MU-RMS-40.14; - [TITIN_HUMAN]	0.13	1	1	1	1	3.81502e+07	3.46332	0.13	1	1		0			34350	3813.65	6.354
Q8IVN8	Somatomedin-B and thrombospondin type-1 domain-containing protein OS=Homo sapiens GN=SBSPON PE=1 SV=2 - [SBSPO_HUMAN]	4.17	1	1	1	1	3.75612e+07		0			29.85	4.17	1	1	264	29.5905	7.50342
P07910	RecName: Full=Heterogeneous nuclear ribonucleoproteins C1/C2; Short=hnRNP C1/C2; - [HNRPC_HUMAN]	10.46	4	3	3	11	36711383	15.3396	7.52	2	5	299.11	10.46	3	6	306	33.6495	5.08447
Q00604	RecName: Full=Norrin;AltName: Full=Norrie disease protein;AltName: Full=X-linked exudative vitreoretinopathy 2 protein;Flags: Precursor; - [NDP_HUMAN]	30.83	1	4	4	9	3.63074e+07	12.3041	18.8	2	4	228.18	21.05	3	5	133	15.0333	8.82178
P21980	Protein-glutamine gamma-glutamyltransferase 2 OS=Homo sapiens GN=TGM2 PE=1 SV=2 - [TGM2_HUMAN]	1.16	1	1	1	3	3.60796e+07		0			105.011	1.16	1	3	687	77.2797	5.22412
Q2TAA5	GDP-Man:Man(3)GlcNAc(2)-PP-Dol alpha-1,2-mannosyltransferase OS=Homo sapiens GN=ALG11 PE=1 SV=2 - [ALG11_HUMAN]	2.44	1	1	1	2	3.51477e+07		0			61.5506	2.44	1	2	492	55.6149	8.48486
Q9UNA1	RecName: Full=Rho GTPase-activating protein 26;AltName: Full=GTPase regulator associated with focal adhesion kinase;AltName: Full=Oligophrenin-1-like protein;AltName: Full=Rho-type GTPase-activating protein 26; - [RHG26_HUMAN]	3.44	1	1	1	1	3.41229e+07	3.11205	3.44	1	1		0			814	92.1766	6.63916
P35247	RecName: Full=Pulmonary surfactant-associated protein D; Short=PSP-D; Short=SP-D;AltName: Full=Collectin-7;AltName: Full=Lung surfactant protein D;Flags: Precursor; - [SFTPD_HUMAN]	5.6	1	1	1	1	3.35035e+07	2.65478	5.6	1	1		0			375	37.7047	6.59521
Q16363	RecName: Full=Laminin subunit alpha-4;AltName: Full=Laminin-14 subunit alpha;AltName: Full=Laminin-8 subunit alpha;AltName: Full=Laminin-9 subunit alpha;Flags: Precursor; - [LAMA4_HUMAN]	2.58	1	3	3	18	3.20227e+07	32.6927	2.58	3	9	420.505	2.58	3	9	1823	202.397	6.27783
Q9UBY5	RecName: Full=Lysophosphatidic acid receptor 3; Short=LPA receptor 3; Short=LPA-3;AltName: Full=Lysophosphatidic acid receptor Edg-7; - [LPAR3_HUMAN]	9.07	1	1	1	1	3.02856e+07	2.86759	9.07	1	1					353	40.1017	9.42236
Q96P44	Collagen alpha-1(XXI) chain OS=Homo sapiens GN=COL21A1 PE=2 SV=1 - [COLA1_HUMAN]	1.15	1	1	1	1	2.90717e+07		0			45.7	1.15	1	1	957	99.3067	8.32373
P14854	RecName: Full=Cytochrome c oxidase subunit 6B1;AltName: Full=Cytochrome c oxidase subunit VIb isoform 1; Short=COX VIb-1; - [CX6B1_HUMAN]	12.79	1	1	1	3	2.43809e+07	6.29791	12.79	1	2	38.38	12.79	1	1	86	10.1857	7.04932
P26038	RecName: Full=Moesin;AltName: Full=Membrane-organizing extension spike protein; - [MOES_HUMAN]	1.56	3	1	1	5	2.22871e+07	5.38784	1.56	1	2	121.333	1.56	1	3	577	67.7778	6.40479
P39060	RecName: Full=Collagen alpha-1(XVIII) chain;Contains: RecName: Full=Endostatin;Flags: Precursor; - [COIA1_HUMAN]	2.39	1	2	2	4	2.2079e+07	6.90605	2.39	2	2	107.144	2.39	2	2	1754	178.077	6.01123
P12111	RecName: Full=Collagen alpha-3(VI) chain;Flags: Precursor; - [CO6A3_HUMAN]	1.89	1	4	4	19	2.13196e+07	41.3614	1.89	4	10	535.22	1.89	4	9	3177	343.457	6.68311
P24043	RecName: Full=Laminin subunit alpha-2;AltName: Full=Laminin M chain;AltName: Full=Laminin-12 subunit alpha;AltName: Full=Laminin-2 subunit alpha;AltName: Full=Laminin-4 subunit alpha;AltName: Full=Merosin heavy chain;Flags: Precursor; - [LAMA2_HUMAN]	2.02	1	3	3	12	1.96099e+07	26.9825	2.02	3	6	146.818	2.02	3	6	3122	343.684	6.40479
Q8IY18	Structural maintenance of chromosomes protein 5 OS=Homo sapiens GN=SMC5 PE=1 SV=2 - [SMC5_HUMAN]	0.54	2	1	1	1	1.94098e+07		0			40.33	0.54	1	1	1101	128.726	8.38232
Q7RTP6	Protein-methionine sulfoxide oxidase MICAL3 OS=Homo sapiens GN=MICAL3 PE=1 SV=2 - [MICA3_HUMAN]	0.35	1	1	1	1	17759724		0			38.6	0.35	1	1	2002	224.156	5.5542
P35637	RecName: Full=RNA-binding protein FUS;AltName: Full=75 kDa DNA-pairing protein;AltName: Full=Oncogene FUS;AltName: Full=Oncogene TLS;AltName: Full=POMp75;AltName: Full=Translocated in liposarcoma protein; - [FUS_HUMAN]	6.08	1	1	1	1	1.61273e+07	3.16714	6.08	1	1		0			526	53.3938	9.36377
P22626	RecName: Full=Heterogeneous nuclear ribonucleoproteins A2/B1; Short=hnRNP A2/B1; - [ROA2_HUMAN]	4.82	1	2	2	3	1.47715e+07	7.55457	4.82	2	2	80.96	4.53	1	1	353	37.4067	8.95361
P11166	RecName: Full=Solute carrier family 2, facilitated glucose transporter member 1;AltName: Full=Glucose transporter type 1, erythrocyte/brain; Short=GLUT-1;AltName: Full=HepG2 glucose transporter; - [GTR1_HUMAN]	2.03	1	1	1	2	14730553	3.46455	2.03	1	1	76.84	2.03	1	1	492	54.0485	8.71924
O15075	RecName: Full=Serine/threonine-protein kinase DCLK1; EC=2.7.11.1;AltName: Full=Doublecortin domain-containing protein 3A;AltName: Full=Doublecortin-like and CAM kinase-like 1;AltName: Full=Doublecortin-like kinase 1; - [DCLK1_HUMAN]	1.49	1	1	1	6	1.17129e+07	8.62433	1.49	1	3	163.016	1.49	1	3	740	82.173	8.66064
P12814	RecName: Full=Alpha-actinin-1;AltName: Full=Alpha-actinin cytoskeletal isoform;AltName: Full=F-actin cross-linking protein;AltName: Full=Non-muscle alpha-actinin-1; - [ACTN1_HUMAN]	1.35	2	1	1	1	7356512	2.52975	1.35	1	1		0			892	102.993	5.41455
P13645	RecName: Full=Keratin, type I cytoskeletal 10;AltName: Full=Cytokeratin-10; Short=CK-10;AltName: Full=Keratin-10; Short=K10; - [K1C10_HUMAN]	4.62	1	1	1	4	0	8.512	4.62	1	2	130.964	4.62	1	2	584	58.7917	5.21143
P12235	ADP/ATP translocase 1 OS=Homo sapiens GN=SLC25A4 PE=1 SV=4 - [ADT1_HUMAN]	7.38	1	1	1	2	0		0			108.824	7.38	1	2	298	33.0432	9.75928
P00338	RecName: Full=L-lactate dehydrogenase A chain; Short=LDH-A; EC=1.1.1.27;AltName: Full=Cell proliferation-inducing gene 19 protein;AltName: Full=LDH muscle subunit; Short=LDH-M;AltName: Full=Renal carcinoma antigen NY-REN-59; - [LDHA_HUMAN]	5.12	2	1	1	4	0	7.55317	5.12	1	2	80.3228	5.12	1	2	332	36.6654	8.26514
O75369	RecName: Full=Filamin-B; Short=FLN-B;AltName: Full=ABP-278;AltName: Full=ABP-280 homolog;AltName: Full=Actin-binding-like protein;AltName: Full=Beta-filamin;AltName: Full=Filamin homolog 1; Short=Fh1;AltName: Full=Filamin-3;AltName: Full=Thyroid autoantigen;AltName: Full=Truncated actin-binding protein; Short=Truncated ABP; - [FLNB_HUMAN]	0.42	3	1	1	2	0	2.85232	0.42	1	1	49.38	0.42	1	1	2602	277.99	5.73193
Q92743	RecName: Full=Serine protease HTRA1; EC=3.4.21.-;AltName: Full=High-temperature requirement A serine peptidase 1;AltName: Full=L56;AltName: Full=Serine protease 11;Flags: Precursor; - [HTRA1_HUMAN]	6.88	1	1	1	2	0	5.36387	6.88	1	1	96.6	6.88	1	1	480	51.2546	7.82568
P51884	RecName: Full=Lumican;AltName: Full=Keratan sulfate proteoglycan lumican; Short=KSPG lumican;Flags: Precursor; - [LUM_HUMAN]	4.14	1	1	1	2	0	2.86764	4.14	1	1	73.51	4.14	1	1	338	38.4048	6.60986
P12109	RecName: Full=Collagen alpha-1(VI) chain;Flags: Precursor; - [CO6A1_HUMAN]	2.92	1	1	1	4	0	7.05553	2.92	1	2	105.864	2.92	1	2	1028	108.462	5.42725
Q9UBM4	RecName: Full=Opticin;AltName: Full=Oculoglycan;Flags: Precursor; - [OPT_HUMAN]	9.34	1	1	1	1	0	3.18261	9.34	1	1		0			332	37.2374	5.59229
Q86V81	RecName: Full=THO complex subunit 4; Short=Tho4;AltName: Full=Ally of AML-1 and LEF-1;AltName: Full=Aly/REF export factor;AltName: Full=Transcriptional coactivator Aly/REF;AltName: Full=bZIP-enhancing factor BEF; - [THOC4_HUMAN]	10.51	1	1	1	1	0	2.96782	10.51	1	1		0			257	26.8716	11.1509

## Sheet: Sheet B
Accession	Description	Area
Q9GZM7	RecName: Full=Tubulointerstitial nephritis antigen-like;AltName: Full=Glucocorticoid-inducible protein 5;AltName: Full=Oxidized LDL-responsive gene 2 protein; Short=OLRG-2;AltName: Full=Tubulointerstitial nephritis antigen-related protein; Short=TIN Ag-related protein; Short=TIN-Ag-RP;Flags: Precursor; - [TINAL_HUMAN]	9.99023e+08	14.2531
P02462	RecName: Full=Collagen alpha-1(IV) chain;Contains: RecName: Full=Arresten;Flags: Precursor; - [CO4A1_HUMAN]	8.19052e+08	11.6854
P55268	RecName: Full=Laminin subunit beta-2;AltName: Full=Laminin B1s chain;AltName: Full=Laminin-11 subunit beta;AltName: Full=Laminin-14 subunit beta;AltName: Full=Laminin-15 subunit beta;AltName: Full=Laminin-3 subunit beta;AltName: Full=Laminin-4 subunit beta;AltName: Full=Laminin-7 subunit beta;AltName: Full=Laminin-9 subunit beta;AltName: Full=S-laminin subunit beta; Short=S-LAM beta;Flags: Precur…	7.1329e+08	10.1765
P98160	RecName: Full=Basement membrane-specific heparan sulfate proteoglycan core protein; Short=HSPG;AltName: Full=Perlecan; Short=PLC;Contains: RecName: Full=Endorepellin;Contains: RecName: Full=LG3 peptide;Flags: Precursor; - [PGBM_HUMAN]	6.34788e+08	9.05654
P11047	RecName: Full=Laminin subunit gamma-1;AltName: Full=Laminin B2 chain;AltName: Full=Laminin-1 subunit gamma;AltName: Full=Laminin-10 subunit gamma;AltName: Full=Laminin-11 subunit gamma;AltName: Full=Laminin-2 subunit gamma;AltName: Full=Laminin-3 subunit gamma;AltName: Full=Laminin-4 subunit gamma;AltName: Full=Laminin-6 subunit gamma;AltName: Full=Laminin-7 subunit gamma;AltName: Full=Laminin-8 …	5.77777e+08	8.24317
O15230	RecName: Full=Laminin subunit alpha-5;AltName: Full=Laminin-10 subunit alpha;AltName: Full=Laminin-11 subunit alpha;AltName: Full=Laminin-15 subunit alpha;Flags: Precursor; - [LAMA5_HUMAN]	4.75205e+08	6.77976
Q01955	RecName: Full=Collagen alpha-3(IV) chain;AltName: Full=Goodpasture antigen;Contains: RecName: Full=Tumstatin;Flags: Precursor; - [CO4A3_HUMAN]	3.86824e+08	5.51883
P14543	RecName: Full=Nidogen-1; Short=NID-1;AltName: Full=Entactin;Flags: Precursor; - [NID1_HUMAN]	3.69014e+08	5.26474
O00468	RecName: Full=Agrin;Contains: RecName: Full=Agrin N-terminal 110 kDa subunit;Contains: RecName: Full=Agrin C-terminal 110 kDa subunit;Contains: RecName: Full=Agrin C-terminal 90 kDa fragment; Short=C90;Contains: RecName: Full=Agrin C-terminal 22 kDa fragment; Short=C22;Flags: Precursor; - [AGRIN_HUMAN]	3.53468e+08	5.04294
P08572	RecName: Full=Collagen alpha-2(IV) chain;Contains: RecName: Full=Canstatin;Flags: Precursor; - [CO4A2_HUMAN]	2.7401e+08	3.90931
P21810	RecName: Full=Biglycan;AltName: Full=Bone/cartilage proteoglycan I;AltName: Full=PG-S1;Flags: Precursor; - [PGS1_HUMAN]	2.21931e+08	3.1663
Q6PCB0	RecName: Full=von Willebrand factor A domain-containing protein 1;Flags: Precursor; - [VWA1_HUMAN]	2.15746e+08	3.07805
Q14112	RecName: Full=Nidogen-2; Short=NID-2;AltName: Full=Osteonidogen;Flags: Precursor; - [NID2_HUMAN]	2.06681e+08	2.94872
Q92626	Peroxidasin homolog OS=Homo sapiens GN=PXDN PE=1 SV=2 - [PXDN_HUMAN]	1.73871e+08	2.48062
P02452	RecName: Full=Collagen alpha-1(I) chain;AltName: Full=Alpha-1 type I collagen;Flags: Precursor; - [CO1A1_HUMAN]	1.39585e+08	1.99146
P30626	RecName: Full=Sorcin;AltName: Full=22 kDa protein;AltName: Full=CP-22; Short=CP22;AltName: Full=V19; - [SORCN_HUMAN]	5.10915e+07	0.728924
P04004	RecName: Full=Vitronectin; Short=VN;AltName: Full=S-protein;AltName: Full=Serum-spreading factor;AltName: Full=V75;Contains: RecName: Full=Vitronectin V65 subunit;Contains: RecName: Full=Vitronectin V10 subunit;Contains: RecName: Full=Somatomedin-B;Flags: Precursor; - [VTNC_HUMAN]	4.84603e+07	0.691385
Q05707	RecName: Full=Collagen alpha-1(XIV) chain;AltName: Full=Undulin;Flags: Precursor; - [COEA1_HUMAN]	4.5175e+07	0.644513
O75128	Protein cordon-bleu OS=Homo sapiens GN=COBL PE=1 SV=2 - [COBL_HUMAN]	4.48442e+07	0.639794
P53420	RecName: Full=Collagen alpha-4(IV) chain;Flags: Precursor; - [CO4A4_HUMAN]	4.31299e+07	0.615336
Q00604	RecName: Full=Norrin;AltName: Full=Norrie disease protein;AltName: Full=X-linked exudative vitreoretinopathy 2 protein;Flags: Precursor; - [NDP_HUMAN]	3.63074e+07	0.517999
P35247	RecName: Full=Pulmonary surfactant-associated protein D; Short=PSP-D; Short=SP-D;AltName: Full=Collectin-7;AltName: Full=Lung surfactant protein D;Flags: Precursor; - [SFTPD_HUMAN]	3.35035e+07	0.477995
Q16363	RecName: Full=Laminin subunit alpha-4;AltName: Full=Laminin-14 subunit alpha;AltName: Full=Laminin-8 subunit alpha;AltName: Full=Laminin-9 subunit alpha;Flags: Precursor; - [LAMA4_HUMAN]	3.20227e+07	0.456869
Q96P44	Collagen alpha-1(XXI) chain OS=Homo sapiens GN=COL21A1 PE=2 SV=1 - [COLA1_HUMAN]	2.90717e+07	0.414767
P26038	RecName: Full=Moesin;AltName: Full=Membrane-organizing extension spike protein; - [MOES_HUMAN]	2.22871e+07	0.317971
P39060	RecName: Full=Collagen alpha-1(XVIII) chain;Contains: RecName: Full=Endostatin;Flags: Precursor; - [COIA1_HUMAN]	2.2079e+07	0.315002
P12111	RecName: Full=Collagen alpha-3(VI) chain;Flags: Precursor; - [CO6A3_HUMAN]	2.13196e+07	0.304168
P24043	RecName: Full=Laminin subunit alpha-2;AltName: Full=Laminin M chain;AltName: Full=Laminin-12 subunit alpha;AltName: Full=Laminin-2 subunit alpha;AltName: Full=Laminin-4 subunit alpha;AltName: Full=Merosin heavy chain;Flags: Precursor; - [LAMA2_HUMAN]	1.96099e+07	0.279775
P51884	RecName: Full=Lumican;AltName: Full=Keratan sulfate proteoglycan lumican; Short=KSPG lumican;Flags: Precursor; - [LUM_HUMAN]	0	0
P12109	RecName: Full=Collagen alpha-1(VI) chain;Flags: Precursor; - [CO6A1_HUMAN]	0	0
Q9UBM4	RecName: Full=Opticin;AltName: Full=Oculoglycan;Flags: Precursor; - [OPT_HUMAN]	0	0
	total	7.00917e+09	1
