# Supplementary material for: Diabetes-related changes in the protein composition and the biomechanical properties of human retinal vascular basement membranes
Source: PLoS One. 2017 Dec 28;12(12):e0189857. doi: 10.1371/journal.pone.0189857 (PMC5746242; doi:10.1371/journal.pone.0189857)
Supplement: S3 Table — Sheet A: List of all proteins detected. Sheet B: List of the ECM proteins only and their relative concentrations in % and pie-chart. (XLSX) [file pone.0189857.s003.xlsx]

## Sheet: SheetA
Accession	Description	ΣCoverage	Σ# Proteins	Σ# Unique Peptides	Σ# Peptides	Σ# PSMs	Area	Score A2	Coverage A2	# Peptides A2	# PSM A2	Score A4	Coverage A4	# Peptides A4	# PSM A4	# AAs	MW [kDa]	calc. pI
P02452	RecName: Full=Collagen alpha-1(I) chain;AltName: Full=Alpha-1 type I collagen;Flags: Precursor; - [CO1A1_HUMAN]	1.43	1	2	2	12	2580861856	8.79104	0.82	1	3	200.232	1.43	2	9	1464	138.857	5.79541
Q9GZM7	RecName: Full=Tubulointerstitial nephritis antigen-like;AltName: Full=Glucocorticoid-inducible protein 5;AltName: Full=Oxidized LDL-responsive gene 2 protein; Short=OLRG-2;AltName: Full=Tubulointerstitial nephritis antigen-related protein; Short=TIN Ag-related protein; Short=TIN-Ag-RP;Flags: Precursor; - [TINAL_HUMAN]	41.11	1	12	12	154	2.56417e+09	304.811	41.11	12	81	3297.88	38.97	11	73	467	52.353	6.99072
P02462	RecName: Full=Collagen alpha-1(IV) chain;Contains: RecName: Full=Arresten;Flags: Precursor; - [CO4A1_HUMAN]	4.85	2	7	7	93	2.12128e+09	187.872	3.89	5	45	1828.93	4.85	7	48	1669	160.514	8.27979
P98160	RecName: Full=Basement membrane-specific heparan sulfate proteoglycan core protein; Short=HSPG;AltName: Full=Perlecan; Short=PLC;Contains: RecName: Full=Endorepellin;Contains: RecName: Full=LG3 peptide;Flags: Precursor; - [PGBM_HUMAN]	24.82	1	76	76	679	2.05102e+09	1222.63	21.98	62	322	13298.7	23.39	71	357	4391	468.532	6.50732
P55268	RecName: Full=Laminin subunit beta-2;AltName: Full=Laminin B1s chain;AltName: Full=Laminin-11 subunit beta;AltName: Full=Laminin-14 subunit beta;AltName: Full=Laminin-15 subunit beta;AltName: Full=Laminin-3 subunit beta;AltName: Full=Laminin-4 subunit beta;AltName: Full=Laminin-7 subunit beta;AltName: Full=Laminin-9 subunit beta;AltName: Full=S-laminin subunit beta; Short=S-LAM beta;Flags: Precur…	57.17	2	73	73	603	2.01136e+09	987.969	49.44	54	260	13152.8	51.56	65	343	1798	195.854	6.52197
P11047	RecName: Full=Laminin subunit gamma-1;AltName: Full=Laminin B2 chain;AltName: Full=Laminin-1 subunit gamma;AltName: Full=Laminin-10 subunit gamma;AltName: Full=Laminin-11 subunit gamma;AltName: Full=Laminin-2 subunit gamma;AltName: Full=Laminin-3 subunit gamma;AltName: Full=Laminin-4 subunit gamma;AltName: Full=Laminin-6 subunit gamma;AltName: Full=Laminin-7 subunit gamma;AltName: Full=Laminin-8 …	48.85	1	62	62	645	1.61571e+09	1217.05	47.05	56	311	13097.9	48.85	62	334	1609	177.489	5.12256
P21810	RecName: Full=Biglycan;AltName: Full=Bone/cartilage proteoglycan I;AltName: Full=PG-S1;Flags: Precursor; - [PGS1_HUMAN]	30.71	1	9	9	55	1.35965e+09	69.9515	21.2	5	18	1140.47	30.71	9	37	368	41.6275	7.51807
O15230	RecName: Full=Laminin subunit alpha-5;AltName: Full=Laminin-10 subunit alpha;AltName: Full=Laminin-11 subunit alpha;AltName: Full=Laminin-15 subunit alpha;Flags: Precursor; - [LAMA5_HUMAN]	29.5	1	77	78	674	1.26133e+09	1145.44	25.01	57	295	14503.4	28.96	75	379	3695	399.479	7.02002
P08572	RecName: Full=Collagen alpha-2(IV) chain;Contains: RecName: Full=Canstatin;Flags: Precursor; - [CO4A2_HUMAN]	6.54	1	6	6	54	9.84785e+08	108.557	4.44	4	25	1154	4.56	5	29	1712	167.449	8.66064
P14543	RecName: Full=Nidogen-1; Short=NID-1;AltName: Full=Entactin;Flags: Precursor; - [NID1_HUMAN]	29.67	1	27	28	259	8.3565e+08	408.841	27.43	25	118	4833.52	29.67	28	141	1247	136.291	5.2876
O00468	RecName: Full=Agrin;Contains: RecName: Full=Agrin N-terminal 110 kDa subunit;Contains: RecName: Full=Agrin C-terminal 110 kDa subunit;Contains: RecName: Full=Agrin C-terminal 90 kDa fragment; Short=C90;Contains: RecName: Full=Agrin C-terminal 22 kDa fragment; Short=C22;Flags: Precursor; - [AGRIN_HUMAN]	16.59	1	23	23	218	8.25321e+08	448.924	14.76	19	107	4782.37	16.59	23	111	2067	217.092	6.39209
P35579	RecName: Full=Myosin-9;AltName: Full=Cellular myosin heavy chain, type A;AltName: Full=Myosin heavy chain 9;AltName: Full=Myosin heavy chain, non-muscle IIa;AltName: Full=Non-muscle myosin heavy chain A; Short=NMMHC-A;AltName: Full=Non-muscle myosin heavy chain IIa; Short=NMMHC II-a; Short=NMMHC-IIA; - [MYH9_HUMAN]	26.58	2	45	51	409	7.66729e+08	861.555	24.59	44	202	9907.59	24.69	45	207	1960	226.392	5.60498
Q01955	RecName: Full=Collagen alpha-3(IV) chain;AltName: Full=Goodpasture antigen;Contains: RecName: Full=Tumstatin;Flags: Precursor; - [CO4A3_HUMAN]	4.97	1	4	5	49	7.36984e+08	99.701	4.01	3	23	1104.38	4.97	5	26	1670	161.711	9.15869
O60814	RecName: Full=Histone H2B type 1-K; Short=H2B K;AltName: Full=HIRA-interacting protein 1; - [H2B1K_HUMAN]	33.33	15	4	4	25	6.86571e+08	29.8076	11.9	1	8	784.269	33.33	4	17	126	13.8816	10.3159
Q13425	Beta-2-syntrophin OS=Homo sapiens GN=SNTB2 PE=1 SV=1 - [SNTB2_HUMAN]	1.11	1	1	1	3	6.76624e+08		0			64.7547	1.11	1	3	540	57.913	8.82178
Q92626	Peroxidasin homolog OS=Homo sapiens GN=PXDN PE=1 SV=2 - [PXDN_HUMAN]	0.68	1	1	1	1	5.8631e+08		0			40.19	0.68	1	1	1479	165.17	7.1665
Q9P242	Neuronal tyrosine-phosphorylated phosphoinositide-3-kinase adapter 2 OS=Homo sapiens GN=NYAP2 PE=1 SV=3 - [NYAP2_HUMAN]	1.23	1	1	1	1	5.67849e+08		0			43.1	1.23	1	1	653	70.504	8.48486
Q8NFW8	N-acylneuraminate cytidylyltransferase OS=Homo sapiens GN=CMAS PE=1 SV=2 - [NEUA_HUMAN]	1.38	1	1	1	5	5.31872e+08		0			107.551	1.38	1	5	434	48.3487	7.92822
Q8IVF2	RecName: Full=Protein AHNAK2; - [AHNK2_HUMAN]	0.6	1	1	1	1	499477184	3.21101	0.6	1	1		0			5795	616.242	5.36377
P09972	RecName: Full=Fructose-bisphosphate aldolase C; EC=4.1.2.13;AltName: Full=Brain-type aldolase; - [ALDOC_HUMAN]	31.87	2	5	11	80	4.22302e+08	132.499	25.82	7	33	1970.22	31.87	11	47	364	39.4312	6.87354
P04075	RecName: Full=Fructose-bisphosphate aldolase A; EC=4.1.2.13;AltName: Full=Lung cancer antigen NY-LU-1;AltName: Full=Muscle-type aldolase; - [ALDOA_HUMAN]	46.43	2	11	17	89	4.21447e+08	142.82	32.42	10	36	1782.4	42.58	16	53	364	39.3953	8.08936
Q14112	RecName: Full=Nidogen-2; Short=NID-2;AltName: Full=Osteonidogen;Flags: Precursor; - [NID2_HUMAN]	22.25	1	18	19	131	3.70867e+08	257.012	20.07	17	68	2259.2	21.02	18	63	1375	151.158	5.2876
P61160	Actin-related protein 2 OS=Homo sapiens GN=ACTR2 PE=1 SV=1 - [ARP2_HUMAN]	1.78	7	1	2	3	3.53905e+08		0			74.4516	1.78	2	3	394	44.7322	6.7417
O00522	Krev interaction trapped protein 1 OS=Homo sapiens GN=KRIT1 PE=1 SV=2 - [KRIT1_HUMAN]	1.09	1	1	1	1	3.52034e+08		0			43.38	1.09	1	1	736	84.2944	8.41162
P0CAP2	DNA-directed RNA polymerase II subunit GRINL1A OS=Homo sapiens GN=POLR2M PE=1 SV=1 - [GRL1A_HUMAN]	1.63	3	1	1	1	351807052		0			44.36	1.63	1	1	368	41.7139	6.39209
Q96KK5	RecName: Full=Histone H2A type 1-H;AltName: Full=Histone H2A/s; - [H2A1H_HUMAN]	14.06	15	3	3	14	3.27382e+08	17.4243	8.59	1	5	160.853	14.06	3	9	128	13.8978	10.8872
P35749	RecName: Full=Myosin-11;AltName: Full=Myosin heavy chain 11;AltName: Full=Myosin heavy chain, smooth muscle isoform;AltName: Full=SMMHC; - [MYH11_HUMAN]	17.75	1	24	29	234	3.12557e+08	486.461	15.01	23	115	5392.48	16.99	28	119	1972	227.199	5.50342
P60709	RecName: Full=Actin, cytoplasmic 1;AltName: Full=Beta-actin;Contains: RecName: Full=Actin, cytoplasmic 1, N-terminally processed; - [ACTB_HUMAN]	10.13	9	2	5	31	3.08855e+08	10.9347	2.67	1	4	517.292	10.13	5	27	375	41.7097	5.47803
P12111	RecName: Full=Collagen alpha-3(VI) chain;Flags: Precursor; - [CO6A3_HUMAN]	6.14	1	15	15	77	2.83035e+08	108.259	5.29	11	28	1819.36	6.14	15	49	3177	343.457	6.68311
Q4G0A6	RecName: Full=Protein FAM188B; - [F188B_HUMAN]	1.98	1	1	1	1	2.52472e+08	2.56184	1.98	1	1		0			757	84.3191	6.90283
Q00604	RecName: Full=Norrin;AltName: Full=Norrie disease protein;AltName: Full=X-linked exudative vitreoretinopathy 2 protein;Flags: Precursor; - [NDP_HUMAN]	26.32	1	3	3	43	252275951	86.5445	18.8	2	24	776.441	26.32	3	19	133	15.0333	8.82178
P35580	RecName: Full=Myosin-10;AltName: Full=Cellular myosin heavy chain, type B;AltName: Full=Myosin heavy chain 10;AltName: Full=Myosin heavy chain, non-muscle IIb;AltName: Full=Non-muscle myosin heavy chain B; Short=NMMHC-B;AltName: Full=Non-muscle myosin heavy chain IIb; Short=NMMHC II-b; Short=NMMHC-IIB; - [MYH10_HUMAN]	6.73	1	4	10	79	2.45613e+08	169.827	5.47	7	40	2036.75	6.73	10	39	1976	228.858	5.5415
P63267	RecName: Full=Actin, gamma-enteric smooth muscle;AltName: Full=Alpha-actin-3;AltName: Full=Gamma-2-actin;AltName: Full=Smooth muscle gamma-actin;Flags: Precursor; - [ACTH_HUMAN]	8.51	10	1	4	22	2.37916e+08	8.67056	2.66	1	3	297.584	8.51	4	19	376	41.8498	5.47803
P12109	RecName: Full=Collagen alpha-1(VI) chain;Flags: Precursor; - [CO6A1_HUMAN]	20.53	1	18	18	91	2.03498e+08	122.844	13.72	10	30	2061.1	18.29	17	61	1028	108.462	5.42725
P25940	RecName: Full=Collagen alpha-3(V) chain;Flags: Precursor; - [CO5A3_HUMAN]	0.57	1	1	1	12	2.00572e+08	17.5406	0.57	1	6	228.111	0.57	1	6	1745	172.016	6.87354
O75128	Protein cordon-bleu OS=Homo sapiens GN=COBL PE=1 SV=2 - [COBL_HUMAN]	0.63	1	1	1	6	200493377		0			140.788	0.63	1	6	1261	135.533	7.75244
Q9BQE3	RecName: Full=Tubulin alpha-1C chain;AltName: Full=Alpha-tubulin 6;AltName: Full=Tubulin alpha-6 chain; - [TBA1C_HUMAN]	15.14	8	5	5	47	1.91795e+08	69.1722	10.02	3	20	1180.21	15.14	5	27	449	49.8635	5.09717
P51884	RecName: Full=Lumican;AltName: Full=Keratan sulfate proteoglycan lumican; Short=KSPG lumican;Flags: Precursor; - [LUM_HUMAN]	28.11	1	9	9	69	1.8819e+08	121.59	25.44	8	34	915.984	27.81	8	35	338	38.4048	6.60986
Q6PCB0	RecName: Full=von Willebrand factor A domain-containing protein 1;Flags: Precursor; - [VWA1_HUMAN]	25.84	1	7	7	58	1.82393e+08	112.683	18.88	5	26	1274	25.39	6	32	445	46.7753	7.6792
P51888	RecName: Full=Prolargin;AltName: Full=Proline-arginine-rich end leucine-rich repeat protein;Flags: Precursor; - [PRELP_HUMAN]	5.5	1	2	2	18	1.72962e+08	20.7963	3.14	1	6	357.377	5.5	2	12	382	43.7822	9.37842
Q96P44	RecName: Full=Collagen alpha-1(XXI) chain;Flags: Precursor; - [COLA1_HUMAN]	2.82	1	3	3	15	1.68237e+08	5.12033	1.15	1	2	337.795	2.82	3	13	957	99.3067	8.32373
P02461	RecName: Full=Collagen alpha-1(III) chain;Flags: Precursor; - [CO3A1_HUMAN]	1.43	1	1	1	1	149890178	3.6786	1.43	1	1		0			1466	138.479	6.60986
Q05707	RecName: Full=Collagen alpha-1(XIV) chain;AltName: Full=Undulin;Flags: Precursor; - [COEA1_HUMAN]	9.47	1	13	13	71	1.44083e+08	101.771	6.85	10	30	1351.23	9.47	13	41	1796	193.394	5.30029
Q2TAA5	RecName: Full=GDP-Man:Man(3)GlcNAc(2)-PP-Dol alpha-1,2-mannosyltransferase; EC=2.4.1.131;AltName: Full=Asparagine-linked glycosylation protein 11 homolog;AltName: Full=Glycolipid 2-alpha-mannosyltransferase; - [ALG11_HUMAN]	2.44	1	1	1	7	1.43612e+08	3.06139	2.44	1	1	123.921	2.44	1	6	492	55.6149	8.48486
P62805	Histone H4 OS=Homo sapiens GN=HIST1H4A PE=1 SV=2 - [H4_HUMAN]	7.77	1	1	1	5	1.41973e+08		0			133.25	7.77	1	5	103	11.3604	11.356
P04264	RecName: Full=Keratin, type II cytoskeletal 1;AltName: Full=67 kDa cytokeratin;AltName: Full=Cytokeratin-1; Short=CK-1;AltName: Full=Hair alpha protein;AltName: Full=Keratin-1; Short=K1;AltName: Full=Type-II keratin Kb1; - [K2C1_HUMAN]	10.25	7	4	5	42	1.32893e+08	79.6414	10.25	5	21	930.249	10.25	5	21	644	65.999	8.11865
P12110	RecName: Full=Collagen alpha-2(VI) chain;Flags: Precursor; - [CO6A2_HUMAN]	11.97	1	11	11	63	1.25122e+08	99.2454	10.01	9	29	1236.39	10.01	10	34	1019	108.512	6.21436
P04004	RecName: Full=Vitronectin; Short=VN;AltName: Full=S-protein;AltName: Full=Serum-spreading factor;AltName: Full=V75;Contains: RecName: Full=Vitronectin V65 subunit;Contains: RecName: Full=Vitronectin V10 subunit;Contains: RecName: Full=Somatomedin-B;Flags: Precursor; - [VTNC_HUMAN]	8.79	1	3	3	30	1.19051e+08	43.7669	8.79	3	14	576.569	8.79	3	16	478	54.2712	5.79541
P35247	RecName: Full=Pulmonary surfactant-associated protein D; Short=PSP-D; Short=SP-D;AltName: Full=Collectin-7;AltName: Full=Lung surfactant protein D;Flags: Precursor; - [SFTPD_HUMAN]	5.6	1	1	1	5	117839088	14.3494	5.6	1	5		0			375	37.7047	6.59521
P41222	RecName: Full=Prostaglandin-H2 D-isomerase; EC=5.3.99.2;AltName: Full=Beta-trace protein;AltName: Full=Cerebrin-28;AltName: Full=Glutathione-independent PGD synthase;AltName: Full=Lipocalin-type prostaglandin-D synthase;AltName: Full=Prostaglandin-D2 synthase; Short=PGD2 synthase; Short=PGDS; Short=PGDS2;Flags: Precursor; - [PTGDS_HUMAN]	17.37	1	2	2	38	1.15397e+08	76.831	17.37	2	21	1053.1	17.37	2	17	190	21.0153	7.79639
P02808	RecName: Full=Statherin;Flags: Precursor; - [STAT_HUMAN]	54.84	1	2	2	11	114422865	22.4189	54.84	2	7	258.2	54.84	2	4	62	7.29965	8.47021
P50895	RecName: Full=Basal cell adhesion molecule;AltName: Full=Auberger B antigen;AltName: Full=B-CAM cell surface glycoprotein;AltName: Full=F8/G253 antigen;AltName: Full=Lutheran antigen;AltName: Full=Lutheran blood group glycoprotein;AltName: CD_antigen=CD239;Flags: Precursor; - [BCAM_HUMAN]	16.72	1	8	8	41	1.12394e+08	62.6694	16.72	8	20	892.74	14.97	7	21	628	67.3626	5.80811
Q16512	Serine/threonine-protein kinase N1 OS=Homo sapiens GN=PKN1 PE=1 SV=2 - [PKN1_HUMAN]	0.74	2	1	1	3	110164488		0			75.8464	0.74	1	3	942	103.868	6.3667
P35908	RecName: Full=Keratin, type II cytoskeletal 2 epidermal;AltName: Full=Cytokeratin-2e; Short=CK-2e;AltName: Full=Epithelial keratin-2e;AltName: Full=Keratin-2 epidermis;AltName: Full=Keratin-2e; Short=K2e;AltName: Full=Type-II keratin Kb2; - [K22E_HUMAN]	3.76	8	1	2	18	1.09356e+08	32.836	3.76	2	9	460.53	3.76	2	9	639	65.3932	8.00146
Q9HBI6	RecName: Full=Cytochrome P450 4F11; EC=1.14.14.1;AltName: Full=CYPIVF11; - [CP4FB_HUMAN]	3.24	1	1	1	3	1.02049e+08	8.30571	3.24	1	3		0			524	60.1069	6.72705
Q6NXT2	Histone H3.3C OS=Homo sapiens GN=H3F3C PE=1 SV=3 - [H3C_HUMAN]	5.19	5	1	1	4	101909230		0			92.5942	5.19	1	4	135	15.2044	11.1069
Q13115	RecName: Full=Dual specificity protein phosphatase 4; EC=3.1.3.16; EC=3.1.3.48;AltName: Full=Dual specificity protein phosphatase hVH2;AltName: Full=Mitogen-activated protein kinase phosphatase 2; Short=MAP kinase phosphatase 2; Short=MKP-2; - [DUS4_HUMAN]	4.57	1	1	1	1	1.00651e+08	2.58611	4.57	1	1					394	42.9255	7.35693
P53420	RecName: Full=Collagen alpha-4(IV) chain;Flags: Precursor; - [CO4A4_HUMAN]	2.37	1	4	4	28	8.90849e+07	51.8149	2.01	3	15	372.27	2.37	4	13	1690	163.934	8.6167
Q16787	RecName: Full=Laminin subunit alpha-3;AltName: Full=Epiligrin 170 kDa subunit; Short=E170;AltName: Full=Epiligrin subunit alpha;AltName: Full=Kalinin subunit alpha;AltName: Full=Laminin-5 subunit alpha;AltName: Full=Laminin-6 subunit alpha;AltName: Full=Laminin-7 subunit alpha;AltName: Full=Nicein subunit alpha;Flags: Precursor; - [LAMA3_HUMAN]	1.71	1	3	4	27	8.45328e+07	42.375	1.71	4	13	423.309	1.71	4	14	3333	366.414	7.23975
P39060	RecName: Full=Collagen alpha-1(XVIII) chain;Contains: RecName: Full=Endostatin;Flags: Precursor; - [COIA1_HUMAN]	3.99	1	4	4	29	8.3754e+07	46.3664	3.99	4	14	597.273	3.99	4	15	1754	178.077	6.01123
P26038	RecName: Full=Moesin;AltName: Full=Membrane-organizing extension spike protein; - [MOES_HUMAN]	8.32	3	5	5	28	8.22677e+07	52.0308	7.11	4	15	384.605	7.97	4	13	577	67.7778	6.40479
Q14746	RecName: Full=Conserved oligomeric Golgi complex subunit 2; Short=COG complex subunit 2;AltName: Full=Component of oligomeric Golgi complex 2;AltName: Full=Low density lipoprotein receptor defect C-complementing protein; - [COG2_HUMAN]	2.17	1	1	1	2	8.15866e+07	5.76202	2.17	1	2		0			738	83.1553	6.62451
P35527	RecName: Full=Keratin, type I cytoskeletal 9;AltName: Full=Cytokeratin-9; Short=CK-9;AltName: Full=Keratin-9; Short=K9; - [K1C9_HUMAN]	16.05	1	5	5	35	7.6828e+07	84.3018	14.77	4	18	803.54	16.05	5	17	623	62.0268	5.23682
Q4L235	RecName: Full=Acyl-CoA synthetase family member 4; EC=6.2.1.-;AltName: Full=Aminoadipate-semialdehyde dehydrogenase;AltName: Full=Protein NRPS998; - [ACSF4_HUMAN]	1.55	1	1	1	1	70881865	2.54348	1.55	1	1		0			1098	122.519	7.23975
Q9UKA9	RecName: Full=Polypyrimidine tract-binding protein 2;AltName: Full=Neural polypyrimidine tract-binding protein;AltName: Full=Neurally-enriched homolog of PTB;AltName: Full=PTB-like protein; - [PTBP2_HUMAN]	6.03	1	1	1	1	6.98431e+07	2.92639	6.03	1	1					531	57.4548	8.66064
P24043	RecName: Full=Laminin subunit alpha-2;AltName: Full=Laminin M chain;AltName: Full=Laminin-12 subunit alpha;AltName: Full=Laminin-2 subunit alpha;AltName: Full=Laminin-4 subunit alpha;AltName: Full=Merosin heavy chain;Flags: Precursor; - [LAMA2_HUMAN]	4.68	1	12	12	74	6.4511e+07	140.407	4.13	10	37	1560.76	4.2	11	37	3122	343.684	6.40479
Q16363	RecName: Full=Laminin subunit alpha-4;AltName: Full=Laminin-14 subunit alpha;AltName: Full=Laminin-8 subunit alpha;AltName: Full=Laminin-9 subunit alpha;Flags: Precursor; - [LAMA4_HUMAN]	4.99	1	6	6	63	6.43278e+07	125.199	4.99	6	30	1510.06	4.99	6	33	1823	202.397	6.27783
P10909	RecName: Full=Clusterin;AltName: Full=Aging-associated gene 4 protein;AltName: Full=Apolipoprotein J; Short=Apo-J;AltName: Full=Complement cytolysis inhibitor; Short=CLI;AltName: Full=Complement-associated protein SP-40,40;AltName: Full=Ku70-binding protein 1;AltName: Full=NA1/NA2;AltName: Full=Testosterone-repressed prostate message 2; Short=TRPM-2;Contains: RecName: Full=Clusterin beta chain; A…	9.58	1	4	4	31	6.41764e+07	42.595	7.8	3	14	541.874	9.58	4	17	449	52.461	6.26514
P35555	RecName: Full=Fibrillin-1;Flags: Precursor; - [FBN1_HUMAN]	1.53	1	3	3	7	5.5936e+07	10.1322	1.15	2	3	137.966	1.53	3	4	2871	312.022	4.93213
Q8N4T0	RecName: Full=Carboxypeptidase A6; EC=3.4.17.1;AltName: Full=Carboxypeptidase B;Flags: Precursor; - [CBPA6_HUMAN]	2.97	1	1	1	10	5.3154e+07	16.2738	2.97	1	5	148.154	2.97	1	5	437	50.9749	9.5249
Q14055	RecName: Full=Collagen alpha-2(IX) chain;Flags: Precursor; - [CO9A2_HUMAN]	1.89	1	1	1	6	5.02173e+07	10.1111	1.89	1	3	167.171	1.89	1	3	689	65.0909	9.17334
Q92484	Acid sphingomyelinase-like phosphodiesterase 3a OS=Homo sapiens GN=SMPDL3A PE=1 SV=2 - [ASM3A_HUMAN]	1.1	1	1	1	1	4.66235e+07		0			41.24	1.1	1	1	453	51.2277	6.32861
Q96KP1	RecName: Full=Exocyst complex component 2;AltName: Full=Exocyst complex component Sec5; - [EXOC2_HUMAN]	2.27	1	1	1	2	4.51643e+07	3.0658	2.27	1	2					924	104	6.90283
P07477	RecName: Full=Trypsin-1; EC=3.4.21.4;AltName: Full=Beta-trypsin;AltName: Full=Cationic trypsinogen;AltName: Full=Serine protease 1;AltName: Full=Trypsin I;Contains: RecName: Full=Alpha-trypsin chain 1;Contains: RecName: Full=Alpha-trypsin chain 2;Flags: Precursor; - [TRY1_HUMAN]	4.05	1	1	1	7	41576296	8.98699	4.05	1	3	118.584	4.05	1	4	247	26.5411	6.50732
Q9UNA1	RecName: Full=Rho GTPase-activating protein 26;AltName: Full=GTPase regulator associated with focal adhesion kinase;AltName: Full=Oligophrenin-1-like protein;AltName: Full=Rho-type GTPase-activating protein 26; - [RHG26_HUMAN]	3.44	1	1	1	2	4.12576e+07	6.22461	3.44	1	2		0			814	92.1766	6.63916
A6NC57	RecName: Full=Ankyrin repeat domain-containing protein 62; - [ANR62_HUMAN]	1.42	1	1	1	1	3.79476e+07	2.57849	1.42	1	1		0			917	106.379	6.66846
Q2M2W7	UPF0450 protein C17orf58 OS=Homo sapiens GN=C17orf58 PE=2 SV=2 - [CQ058_HUMAN]	11.34	1	1	1	2	3.76171e+07		0			53.7342	11.34	1	2	97	11.2119	10.6821
Q8IVN8	RecName: Full=Somatomedin-B and thrombospondin type-1 domain-containing protein;AltName: Full=RPE-spondin;Flags: Precursor; - [SBSPO_HUMAN]	6.06	1	2	2	2	3.73413e+07	2.96886	5.68	1	1	42.48	6.06	1	1	264	29.5905	7.50342
P14618	RecName: Full=Pyruvate kinase PKM; EC=2.7.1.40;AltName: Full=Cytosolic thyroid hormone-binding protein; Short=CTHBP;AltName: Full=Opa-interacting protein 3; Short=OIP-3;AltName: Full=Pyruvate kinase 2/3;AltName: Full=Pyruvate kinase muscle isozyme;AltName: Full=Thyroid hormone-binding protein 1; Short=THBP1;AltName: Full=Tumor M2-PK;AltName: Full=p58; - [KPYM_HUMAN]	4.14	1	2	2	7	3.61913e+07	9.04999	4.14	2	3	134.601	4.14	2	4	531	57.9	7.84033
Q9P2V4	RecName: Full=Leucine-rich repeat, immunoglobulin-like domain and transmembrane domain-containing protein 1;AltName: Full=Leucine-rich repeat-containing protein 21;AltName: Full=Photoreceptor-associated LRR superfamily protein;AltName: Full=Retina-specific protein PAL;Flags: Precursor; - [LRIT1_HUMAN]	1.61	1	1	1	4	3.61794e+07	2.53148	1.61	1	1	108.864	1.61	1	3	623	67.9973	8.54346
Q15582	RecName: Full=Transforming growth factor-beta-induced protein ig-h3; Short=Beta ig-h3;AltName: Full=Kerato-epithelin;AltName: Full=RGD-containing collagen-associated protein; Short=RGD-CAP;Flags: Precursor; - [BGH3_HUMAN]	8.64	1	3	3	11	3.05533e+07	8.38388	3.95	2	3	265.207	8.64	3	8	683	74.634	7.7085
Q5JTZ9	RecName: Full=Alanine--tRNA ligase, mitochondrial; EC=6.1.1.7;AltName: Full=Alanyl-tRNA synthetase; Short=AlaRS;Flags: Precursor; - [SYAM_HUMAN]	1.02	1	1	1	1	30481201	2.531	1.02	1	1		0			985	107.273	6.26514
P12235	ADP/ATP translocase 1 OS=Homo sapiens GN=SLC25A4 PE=1 SV=4 - [ADT1_HUMAN]	3.02	1	1	1	3	30081573		0			90.2231	3.02	1	3	298	33.0432	9.75928
Q99715	RecName: Full=Collagen alpha-1(XII) chain;Flags: Precursor; - [COCA1_HUMAN]	0.59	1	1	1	12	2.91628e+07	20.0476	0.59	1	6	276.266	0.59	1	6	3063	332.941	5.52881
P35625	Metalloproteinase inhibitor 3 OS=Homo sapiens GN=TIMP3 PE=1 SV=2 - [TIMP3_HUMAN]	4.27	1	1	1	1	2.86182e+07		0			67.63	4.27	1	1	211	24.1288	8.71924
O43813	RecName: Full=LanC-like protein 1;AltName: Full=40 kDa erythrocyte membrane protein; Short=p40; - [LANC1_HUMAN]	3.01	1	1	1	2	2.84222e+07	2.96047	3.01	1	1	61.53	3.01	1	1	399	45.2536	7.75244
P21980	Protein-glutamine gamma-glutamyltransferase 2 OS=Homo sapiens GN=TGM2 PE=1 SV=2 - [TGM2_HUMAN]	1.16	1	1	1	1	2.80659e+07		0			47.9	1.16	1	1	687	77.2797	5.22412
P0CW18	RecName: Full=Serine protease 56; EC=3.4.21.-;Flags: Precursor; - [PRS56_HUMAN]	3.48	1	2	2	8	2.75241e+07	11.7022	3.48	2	4	186.375	3.48	2	4	603	64.5564	8.76318
P07437	RecName: Full=Tubulin beta chain;AltName: Full=Tubulin beta-5 chain; - [TBB5_HUMAN]	9.46	7	3	3	11	2.65364e+07	9.5904	7.43	2	3	298.514	9.46	3	8	444	49.639	4.89404
P04003	RecName: Full=C4b-binding protein alpha chain; Short=C4bp;AltName: Full=Proline-rich protein; Short=PRP;Flags: Precursor; - [C4BPA_HUMAN]	2.01	1	1	1	2	22736097	2.81904	2.01	1	1	83.75	2.01	1	1	597	66.9894	7.29834
P13645	RecName: Full=Keratin, type I cytoskeletal 10;AltName: Full=Cytokeratin-10; Short=CK-10;AltName: Full=Keratin-10; Short=K10; - [K1C10_HUMAN]	9.42	4	3	3	12	2.25626e+07	27.7104	7.88	2	6	254.701	6.16	2	6	584	58.7917	5.21143
Q08431	RecName: Full=Lactadherin;AltName: Full=Breast epithelial antigen BA46;AltName: Full=HMFG;AltName: Full=MFGM;AltName: Full=Milk fat globule-EGF factor 8; Short=MFG-E8;AltName: Full=SED1;Contains: RecName: Full=Lactadherin short form;Contains: RecName: Full=Medin;Flags: Precursor; - [MFGM_HUMAN]	3.88	1	1	1	2	18980309	3.4051	3.88	1	1	43.55	3.88	1	1	387	43.0955	8.14795
P07942	RecName: Full=Laminin subunit beta-1;AltName: Full=Laminin B1 chain;AltName: Full=Laminin-1 subunit beta;AltName: Full=Laminin-10 subunit beta;AltName: Full=Laminin-12 subunit beta;AltName: Full=Laminin-2 subunit beta;AltName: Full=Laminin-6 subunit beta;AltName: Full=Laminin-8 subunit beta;Flags: Precursor; - [LAMB1_HUMAN]	1.46	1	2	2	5	1.85612e+07	6.37381	0.84	1	2	118.806	1.46	2	3	1786	197.909	4.94482
Q9UBM4	RecName: Full=Opticin;AltName: Full=Oculoglycan;Flags: Precursor; - [OPT_HUMAN]	5.12	1	1	1	4	1.74438e+07	8.1482	5.12	1	2	193.267	5.12	1	2	332	37.2374	5.59229
Q2I0M5	R-spondin-4 OS=Homo sapiens GN=RSPO4 PE=1 SV=2 - [RSPO4_HUMAN]	2.56	1	1	1	1	1.58476e+07		0			38.42	2.56	1	1	234	26.1539	9.0708
O75367	RecName: Full=Core histone macro-H2A.1; Short=Histone macroH2A1; Short=mH2A1;AltName: Full=Histone H2A.y; Short=H2A/y;AltName: Full=Medulloblastoma antigen MU-MB-50.205; - [H2AY_HUMAN]	4.57	2	1	1	3	1.56909e+07	7.04702	4.57	1	2	40.24	4.57	1	1	372	39.5925	9.78857
P08311	Cathepsin G OS=Homo sapiens GN=CTSG PE=1 SV=2 - [CATG_HUMAN]	3.53	1	1	1	1	1.56288e+07		0			42.28	3.53	1	1	255	28.8191	11.1948
P24821	RecName: Full=Tenascin; Short=TN;AltName: Full=Cytotactin;AltName: Full=GMEM;AltName: Full=GP 150-225;AltName: Full=Glioma-associated-extracellular matrix antigen;AltName: Full=Hexabrachion;AltName: Full=JI;AltName: Full=Myotendinous antigen;AltName: Full=Neuronectin;AltName: Full=Tenascin-C; Short=TN-C;Flags: Precursor; - [TENA_HUMAN]	0.55	1	1	1	2	1.25858e+07	2.53326	0.55	1	1	71.19	0.55	1	1	2201	240.7	4.89404
P02768	RecName: Full=Serum albumin;Flags: Precursor; - [ALBU_HUMAN]	2.79	1	1	1	1	1.2428e+07	3.63438	2.79	1	1		0			609	69.3215	6.27783
P04220	Ig mu heavy chain disease protein OS=Homo sapiens PE=1 SV=1 - [MUCB_HUMAN]	3.84	2	1	1	2	12352279		0			50.5718	3.84	1	2	391	43.0303	5.23682
P05997	RecName: Full=Collagen alpha-2(V) chain;Flags: Precursor; - [CO5A2_HUMAN]	0.8	1	1	1	7	1.22736e+07	2.57407	0.8	1	1	162.298	0.8	1	6	1499	144.821	6.45557
P12814	RecName: Full=Alpha-actinin-1;AltName: Full=Alpha-actinin cytoskeletal isoform;AltName: Full=F-actin cross-linking protein;AltName: Full=Non-muscle alpha-actinin-1; - [ACTN1_HUMAN]	2.47	2	2	2	12	1.14094e+07	17.5686	2.47	2	6	313.763	2.47	2	6	892	102.993	5.41455
P02649	RecName: Full=Apolipoprotein E; Short=Apo-E;Flags: Precursor; - [APOE_HUMAN]	7.26	1	1	1	1	8.1965e+06	3.76887	7.26	1	1		0			317	36.1318	5.73193
P17858	RecName: Full=6-phosphofructokinase, liver type; EC=2.7.1.11;AltName: Full=Phosphofructo-1-kinase isozyme B; Short=PFK-B;AltName: Full=Phosphofructokinase 1;AltName: Full=Phosphohexokinase; - [K6PL_HUMAN]	1.92	1	1	1	2	6.2293e+06	2.53936	1.92	1	1	65.83	1.92	1	1	780	84.9642	7.50342
Q9NS98	RecName: Full=Semaphorin-3G;AltName: Full=Semaphorin sem2;Flags: Precursor; - [SEM3G_HUMAN]	1.66	1	1	1	4	6.0935e+06	5.28969	1.66	1	2	60.3693	1.66	1	2	782	86.6457	7.78174
P11166	Solute carrier family 2, facilitated glucose transporter member 1 OS=Homo sapiens GN=SLC2A1 PE=1 SV=2 - [GTR1_HUMAN]	1.63	1	1	1	1	3.96045e+06		0			41.22	1.63	1	1	492	54.0485	8.71924
P25391	RecName: Full=Laminin subunit alpha-1;AltName: Full=Laminin A chain;AltName: Full=Laminin-1 subunit alpha;AltName: Full=Laminin-3 subunit alpha;AltName: Full=S-laminin subunit alpha; Short=S-LAM alpha;Flags: Precursor; - [LAMA1_HUMAN]	0.78	1	1	1	1	3.30967e+06	3.66469	0.78	1	1		0			3075	336.867	6.354
Q9Y287	RecName: Full=Integral membrane protein 2B;AltName: Full=Immature BRI2; Short=imBRI2;AltName: Full=Protein E25B;AltName: Full=Transmembrane protein BRI; Short=Bri;Contains: RecName: Full=BRI2, membrane form; AltName: Full=Mature BRI2; Short=mBRI2;Contains: RecName: Full=BRI2 intracellular domain; Short=BRI2 ICD;Contains: RecName: Full=BRI2C, soluble form;Contains: RecName: Full=Bri23 peptide; Sho…	3.76	1	1	1	3	3.28316e+06	2.73753	3.76	1	1	104.173	3.76	1	2	266	30.3184	5.13525
P06396	RecName: Full=Gelsolin;AltName: Full=AGEL;AltName: Full=Actin-depolymerizing factor; Short=ADF;AltName: Full=Brevin;Flags: Precursor; - [GELS_HUMAN]	5.12	1	1	1	2	0	4.01456	5.12	1	1	63.1	5.12	1	1	782	85.6442	6.27783

## Sheet: SheetB
Accession	Description	Area	%
P02452	RecName: Full=Collagen alpha-1(I) chain;AltName: Full=Alpha-1 type I collagen;Flags: Precursor; - [CO1A1_HUMAN]	2580861856	11.1454
Q9GZM7	RecName: Full=Tubulointerstitial nephritis antigen-like;AltName: Full=Glucocorticoid-inducible protein 5;AltName: Full=Oxidized LDL-responsive gene 2 protein; Short=OLRG-2;AltName: Full=Tubulointerstitial nephritis antigen-related protein; Short=TIN Ag-related protein; Short=TIN-Ag-RP;Flags: Precursor; - [TINAL_HUMAN]	2.56417e+09	11.0733
P02462	RecName: Full=Collagen alpha-1(IV) chain;Contains: RecName: Full=Arresten;Flags: Precursor; - [CO4A1_HUMAN]	2.12128e+09	9.16072
P98160	RecName: Full=Basement membrane-specific heparan sulfate proteoglycan core protein; Short=HSPG;AltName: Full=Perlecan; Short=PLC;Contains: RecName: Full=Endorepellin;Contains: RecName: Full=LG3 peptide;Flags: Precursor; - [PGBM_HUMAN]	2.05102e+09	8.85727
P55268	RecName: Full=Laminin subunit beta-2;AltName: Full=Laminin B1s chain;AltName: Full=Laminin-11 subunit beta;AltName: Full=Laminin-14 subunit beta;AltName: Full=Laminin-15 subunit beta;AltName: Full=Laminin-3 subunit beta;AltName: Full=Laminin-4 subunit beta;AltName: Full=Laminin-7 subunit beta;AltName: Full=Laminin-9 subunit beta;AltName: Full=S-laminin subunit beta; Short=S-LAM beta;Flags: Precur…	2.01136e+09	8.68601
P11047	RecName: Full=Laminin subunit gamma-1;AltName: Full=Laminin B2 chain;AltName: Full=Laminin-1 subunit gamma;AltName: Full=Laminin-10 subunit gamma;AltName: Full=Laminin-11 subunit gamma;AltName: Full=Laminin-2 subunit gamma;AltName: Full=Laminin-3 subunit gamma;AltName: Full=Laminin-4 subunit gamma;AltName: Full=Laminin-6 subunit gamma;AltName: Full=Laminin-7 subunit gamma;AltName: Full=Laminin-8 …	1.61571e+09	6.97742
P21810	RecName: Full=Biglycan;AltName: Full=Bone/cartilage proteoglycan I;AltName: Full=PG-S1;Flags: Precursor; - [PGS1_HUMAN]	1.35965e+09	5.87161
O15230	RecName: Full=Laminin subunit alpha-5;AltName: Full=Laminin-10 subunit alpha;AltName: Full=Laminin-11 subunit alpha;AltName: Full=Laminin-15 subunit alpha;Flags: Precursor; - [LAMA5_HUMAN]	1.26133e+09	5.44702
P08572	RecName: Full=Collagen alpha-2(IV) chain;Contains: RecName: Full=Canstatin;Flags: Precursor; - [CO4A2_HUMAN]	9.84785e+08	4.25277
P14543	RecName: Full=Nidogen-1; Short=NID-1;AltName: Full=Entactin;Flags: Precursor; - [NID1_HUMAN]	8.3565e+08	3.60874
O00468	RecName: Full=Agrin;Contains: RecName: Full=Agrin N-terminal 110 kDa subunit;Contains: RecName: Full=Agrin C-terminal 110 kDa subunit;Contains: RecName: Full=Agrin C-terminal 90 kDa fragment; Short=C90;Contains: RecName: Full=Agrin C-terminal 22 kDa fragment; Short=C22;Flags: Precursor; - [AGRIN_HUMAN]	8.25321e+08	3.56413
Q01955	RecName: Full=Collagen alpha-3(IV) chain;AltName: Full=Goodpasture antigen;Contains: RecName: Full=Tumstatin;Flags: Precursor; - [CO4A3_HUMAN]	7.36984e+08	3.18265
Q92626	Peroxidasin homolog OS=Homo sapiens GN=PXDN PE=1 SV=2 - [PXDN_HUMAN]	5.8631e+08	2.53197
Q14112	RecName: Full=Nidogen-2; Short=NID-2;AltName: Full=Osteonidogen;Flags: Precursor; - [NID2_HUMAN]	3.70867e+08	1.60158
P12111	RecName: Full=Collagen alpha-3(VI) chain;Flags: Precursor; - [CO6A3_HUMAN]	2.83035e+08	1.22228
Q00604	RecName: Full=Norrin;AltName: Full=Norrie disease protein;AltName: Full=X-linked exudative vitreoretinopathy 2 protein;Flags: Precursor; - [NDP_HUMAN]	252275951	1.08945
P12109	RecName: Full=Collagen alpha-1(VI) chain;Flags: Precursor; - [CO6A1_HUMAN]	2.03498e+08	0.878802
P25940	RecName: Full=Collagen alpha-3(V) chain;Flags: Precursor; - [CO5A3_HUMAN]	2.00572e+08	0.866165
O75128	Protein cordon-bleu OS=Homo sapiens GN=COBL PE=1 SV=2 - [COBL_HUMAN]	200493377	0.865826
P51884	RecName: Full=Lumican;AltName: Full=Keratan sulfate proteoglycan lumican; Short=KSPG lumican;Flags: Precursor; - [LUM_HUMAN]	1.8819e+08	0.812693
Q6PCB0	RecName: Full=von Willebrand factor A domain-containing protein 1;Flags: Precursor; - [VWA1_HUMAN]	1.82393e+08	0.787659
P51888	RecName: Full=Prolargin;AltName: Full=Proline-arginine-rich end leucine-rich repeat protein;Flags: Precursor; - [PRELP_HUMAN]	1.72962e+08	0.746932
Q96P44	RecName: Full=Collagen alpha-1(XXI) chain;Flags: Precursor; - [COLA1_HUMAN]	1.68237e+08	0.726529
P02461	RecName: Full=Collagen alpha-1(III) chain;Flags: Precursor; - [CO3A1_HUMAN]	149890178	0.647298
Q05707	RecName: Full=Collagen alpha-1(XIV) chain;AltName: Full=Undulin;Flags: Precursor; - [COEA1_HUMAN]	1.44083e+08	0.622221
P12110	RecName: Full=Collagen alpha-2(VI) chain;Flags: Precursor; - [CO6A2_HUMAN]	1.25122e+08	0.540338
P04004	RecName: Full=Vitronectin; Short=VN;AltName: Full=S-protein;AltName: Full=Serum-spreading factor;AltName: Full=V75;Contains: RecName: Full=Vitronectin V65 subunit;Contains: RecName: Full=Vitronectin V10 subunit;Contains: RecName: Full=Somatomedin-B;Flags: Precursor; - [VTNC_HUMAN]	1.19051e+08	0.514121
P35247	RecName: Full=Pulmonary surfactant-associated protein D; Short=PSP-D; Short=SP-D;AltName: Full=Collectin-7;AltName: Full=Lung surfactant protein D;Flags: Precursor; - [SFTPD_HUMAN]	117839088	0.508886
P53420	RecName: Full=Collagen alpha-4(IV) chain;Flags: Precursor; - [CO4A4_HUMAN]	8.90849e+07	0.384711
Q16787	RecName: Full=Laminin subunit alpha-3;AltName: Full=Epiligrin 170 kDa subunit; Short=E170;AltName: Full=Epiligrin subunit alpha;AltName: Full=Kalinin subunit alpha;AltName: Full=Laminin-5 subunit alpha;AltName: Full=Laminin-6 subunit alpha;AltName: Full=Laminin-7 subunit alpha;AltName: Full=Nicein subunit alpha;Flags: Precursor; - [LAMA3_HUMAN]	8.45328e+07	0.365053
P39060	RecName: Full=Collagen alpha-1(XVIII) chain;Contains: RecName: Full=Endostatin;Flags: Precursor; - [COIA1_HUMAN]	8.3754e+07	0.36169
P26038	RecName: Full=Moesin;AltName: Full=Membrane-organizing extension spike protein; - [MOES_HUMAN]	8.22677e+07	0.355271
P24043	RecName: Full=Laminin subunit alpha-2;AltName: Full=Laminin M chain;AltName: Full=Laminin-12 subunit alpha;AltName: Full=Laminin-2 subunit alpha;AltName: Full=Laminin-4 subunit alpha;AltName: Full=Merosin heavy chain;Flags: Precursor; - [LAMA2_HUMAN]	6.4511e+07	0.278589
Q16363	RecName: Full=Laminin subunit alpha-4;AltName: Full=Laminin-14 subunit alpha;AltName: Full=Laminin-8 subunit alpha;AltName: Full=Laminin-9 subunit alpha;Flags: Precursor; - [LAMA4_HUMAN]	6.43278e+07	0.277798
P35555	RecName: Full=Fibrillin-1;Flags: Precursor; - [FBN1_HUMAN]	5.5936e+07	0.241558
Q14055	RecName: Full=Collagen alpha-2(IX) chain;Flags: Precursor; - [CO9A2_HUMAN]	5.02173e+07	0.216863
Q99715	RecName: Full=Collagen alpha-1(XII) chain;Flags: Precursor; - [COCA1_HUMAN]	2.91628e+07	0.125939
P35625	Metalloproteinase inhibitor 3 OS=Homo sapiens GN=TIMP3 PE=1 SV=2 - [TIMP3_HUMAN]	2.86182e+07	0.123587
P04003	RecName: Full=C4b-binding protein alpha chain; Short=C4bp;AltName: Full=Proline-rich protein; Short=PRP;Flags: Precursor; - [C4BPA_HUMAN]	22736097	0.0981854
P07942	RecName: Full=Laminin subunit beta-1;AltName: Full=Laminin B1 chain;AltName: Full=Laminin-1 subunit beta;AltName: Full=Laminin-10 subunit beta;AltName: Full=Laminin-12 subunit beta;AltName: Full=Laminin-2 subunit beta;AltName: Full=Laminin-6 subunit beta;AltName: Full=Laminin-8 subunit beta;Flags: Precursor; - [LAMB1_HUMAN]	1.85612e+07	0.0801563
Q9UBM4	RecName: Full=Opticin;AltName: Full=Oculoglycan;Flags: Precursor; - [OPT_HUMAN]	1.74438e+07	0.0753307
Q2I0M5	R-spondin-4 OS=Homo sapiens GN=RSPO4 PE=1 SV=2 - [RSPO4_HUMAN]	1.58476e+07	0.0684375
P24821	RecName: Full=Tenascin; Short=TN;AltName: Full=Cytotactin;AltName: Full=GMEM;AltName: Full=GP 150-225;AltName: Full=Glioma-associated-extracellular matrix antigen;AltName: Full=Hexabrachion;AltName: Full=JI;AltName: Full=Myotendinous antigen;AltName: Full=Neuronectin;AltName: Full=Tenascin-C; Short=TN-C;Flags: Precursor; - [TENA_HUMAN]	1.25858e+07	0.0543516
P05997	RecName: Full=Collagen alpha-2(V) chain;Flags: Precursor; - [CO5A2_HUMAN]	1.22736e+07	0.0530035
P02649	RecName: Full=Apolipoprotein E; Short=Apo-E;Flags: Precursor; - [APOE_HUMAN]	8.1965e+06	0.0353964
P25391	RecName: Full=Laminin subunit alpha-1;AltName: Full=Laminin A chain;AltName: Full=Laminin-1 subunit alpha;AltName: Full=Laminin-3 subunit alpha;AltName: Full=S-laminin subunit alpha; Short=S-LAM alpha;Flags: Precursor; - [LAMA1_HUMAN]	3.30967e+06	0.0142927
	Total	2.31563e+10	1
