# Supplementary material for: Diabetes-related changes in the protein composition and the biomechanical properties of human retinal vascular basement membranes
Source: PLoS One. 2017 Dec 28;12(12):e0189857. doi: 10.1371/journal.pone.0189857 (PMC5746242; doi:10.1371/journal.pone.0189857)
Supplement: S4 Table — Sheet A: List of all proteins detected. Sheet B: List of the ECM proteins only and their relative concentrations in % and pie-chart. (XLSX) [file pone.0189857.s004.xlsx]

## Sheet: Sheet A
Accession	Description	ΣCoverage	Σ# Proteins	Σ# Unique Peptides	Σ# Peptides	Σ# PSMs	Area	Score A2	Coverage A2	# Peptides A2	# PSM A2	Score A4	Coverage A4	# Peptides A4	# PSM A4	# AAs	MW [kDa]	calc. pI
P02462	RecName: Full=Collagen alpha-1(IV) chain;Contains: RecName: Full=Arresten;Flags: Precursor; - [CO4A1_HUMAN]	8.21	1	9	11	176	3.84687e+09	354.667	7.55	9	85	3934.73	8.21	11	91	1669	160.514	8.27979
P55268	RecName: Full=Laminin subunit beta-2;AltName: Full=Laminin B1s chain;AltName: Full=Laminin-11 subunit beta;AltName: Full=Laminin-14 subunit beta;AltName: Full=Laminin-15 subunit beta;AltName: Full=Laminin-3 subunit beta;AltName: Full=Laminin-4 subunit beta;AltName: Full=Laminin-7 subunit beta;AltName: Full=Laminin-9 subunit beta;AltName: Full=S-laminin subunit beta; Short=S-LAM beta;Flags: Precur…	60.57	2	78	78	625	2.99612e+09	1081.63	56.51	65	290	12944.1	53.34	67	335	1798	195.854	6.52197
P29400	RecName: Full=Collagen alpha-5(IV) chain;Flags: Precursor; - [CO4A5_HUMAN]	3.62	1	1	4	25	2.7154e+09	34.8634	3.26	3	10	586.894	1.78	3	15	1685	160.943	7.62061
P11047	RecName: Full=Laminin subunit gamma-1;AltName: Full=Laminin B2 chain;AltName: Full=Laminin-1 subunit gamma;AltName: Full=Laminin-10 subunit gamma;AltName: Full=Laminin-11 subunit gamma;AltName: Full=Laminin-2 subunit gamma;AltName: Full=Laminin-3 subunit gamma;AltName: Full=Laminin-4 subunit gamma;AltName: Full=Laminin-6 subunit gamma;AltName: Full=Laminin-7 subunit gamma;AltName: Full=Laminin-8 …	43.75	2	61	61	599	2.48266e+09	1172.1	41.14	54	297	12484.6	42.88	59	302	1609	177.489	5.12256
O15230	RecName: Full=Laminin subunit alpha-5;AltName: Full=Laminin-10 subunit alpha;AltName: Full=Laminin-11 subunit alpha;AltName: Full=Laminin-15 subunit alpha;Flags: Precursor; - [LAMA5_HUMAN]	30.45	2	79	79	643	2.06672e+09	1134.16	27.52	63	295	13772.2	28.28	74	348	3695	399.479	7.02002
P12111	RecName: Full=Collagen alpha-3(VI) chain;Flags: Precursor; - [CO6A3_HUMAN]	10.8	1	27	27	188	1.86823e+09	340.472	8.81	20	86	4227.63	9.98	25	102	3177	343.457	6.68311
Q01955	RecName: Full=Collagen alpha-3(IV) chain;AltName: Full=Goodpasture antigen;Contains: RecName: Full=Tumstatin;Flags: Precursor; - [CO4A3_HUMAN]	5.69	1	5	7	38	1.72043e+09	61.6789	4.61	4	14	811.773	5.69	7	24	1670	161.711	9.15869
P08572	RecName: Full=Collagen alpha-2(IV) chain;Contains: RecName: Full=Canstatin;Flags: Precursor; - [CO4A2_HUMAN]	10.16	1	9	10	115	1636321274	228.327	8.29	8	52	2963.15	10.16	10	63	1712	167.449	8.66064
P12109	RecName: Full=Collagen alpha-1(VI) chain;Flags: Precursor; - [CO6A1_HUMAN]	35.6	1	25	25	204	1.52723e+09	373.091	32.39	21	95	4681.31	34.05	24	109	1028	108.462	5.42725
P14543	RecName: Full=Nidogen-1; Short=NID-1;AltName: Full=Entactin;Flags: Precursor; - [NID1_HUMAN]	33.76	1	31	32	261	1.5181e+09	466.692	32.48	30	128	5158.79	27.43	28	133	1247	136.291	5.2876
P98160	RecName: Full=Basement membrane-specific heparan sulfate proteoglycan core protein; Short=HSPG;AltName: Full=Perlecan; Short=PLC;Contains: RecName: Full=Endorepellin;Contains: RecName: Full=LG3 peptide;Flags: Precursor; - [PGBM_HUMAN]	23.39	1	68	68	570	1.49573e+09	1090.81	20.34	56	273	10984.9	21.79	63	297	4391	468.532	6.50732
Q14746	RecName: Full=Conserved oligomeric Golgi complex subunit 2; Short=COG complex subunit 2;AltName: Full=Component of oligomeric Golgi complex 2;AltName: Full=Low density lipoprotein receptor defect C-complementing protein; - [COG2_HUMAN]	2.17	1	1	1	2	1.47202e+09	5.1533	2.17	1	2		0			738	83.1553	6.62451
Q9GZM7	RecName: Full=Tubulointerstitial nephritis antigen-like;AltName: Full=Glucocorticoid-inducible protein 5;AltName: Full=Oxidized LDL-responsive gene 2 protein; Short=OLRG-2;AltName: Full=Tubulointerstitial nephritis antigen-related protein; Short=TIN Ag-related protein; Short=TIN-Ag-RP;Flags: Precursor; - [TINAL_HUMAN]	34.05	1	12	12	93	1.24223e+09	169.013	34.05	12	48	1981.87	30.41	10	45	467	52.353	6.99072
P04004	RecName: Full=Vitronectin; Short=VN;AltName: Full=S-protein;AltName: Full=Serum-spreading factor;AltName: Full=V75;Contains: RecName: Full=Vitronectin V65 subunit;Contains: RecName: Full=Vitronectin V10 subunit;Contains: RecName: Full=Somatomedin-B;Flags: Precursor; - [VTNC_HUMAN]	14.23	1	5	5	37	1.01473e+09	62.8462	14.23	5	19	852.294	14.23	5	18	478	54.2712	5.79541
P21810	RecName: Full=Biglycan;AltName: Full=Bone/cartilage proteoglycan I;AltName: Full=PG-S1;Flags: Precursor; - [PGS1_HUMAN]	34.78	1	10	10	118	9.5802e+08	214.161	33.15	9	58	2325.17	34.78	10	60	368	41.6275	7.51807
Q6IMN6	RecName: Full=Caprin-2;AltName: Full=C1q domain-containing protein 1;AltName: Full=Cytoplasmic activation/proliferation-associated protein 2;AltName: Full=Gastric cancer multidrug resistance-associated protein;AltName: Full=Protein EEG-1;AltName: Full=RNA granule protein 140; - [CAPR2_HUMAN]	0.89	1	1	1	1	814270913	2.61406	0.89	1	1		0			1127	125.847	6.7124
O00468	RecName: Full=Agrin;Contains: RecName: Full=Agrin N-terminal 110 kDa subunit;Contains: RecName: Full=Agrin C-terminal 110 kDa subunit;Contains: RecName: Full=Agrin C-terminal 90 kDa fragment; Short=C90;Contains: RecName: Full=Agrin C-terminal 22 kDa fragment; Short=C22;Flags: Precursor; - [AGRIN_HUMAN]	14.03	1	21	21	179	8.1157e+08	362.468	13.59	18	87	4184.96	14.03	21	92	2067	217.092	6.39209
Q00604	RecName: Full=Norrin;AltName: Full=Norrie disease protein;AltName: Full=X-linked exudative vitreoretinopathy 2 protein;Flags: Precursor; - [NDP_HUMAN]	39.85	1	5	5	61	7.06064e+08	95.1272	39.85	5	27	1076.38	39.85	5	34	133	15.0333	8.82178
Q14112	RecName: Full=Nidogen-2; Short=NID-2;AltName: Full=Osteonidogen;Flags: Precursor; - [NID2_HUMAN]	17.67	2	18	19	123	7.02119e+08	220.286	14.62	15	57	2599.3	17.67	19	66	1375	151.158	5.2876
P12110	RecName: Full=Collagen alpha-2(VI) chain;Flags: Precursor; - [CO6A2_HUMAN]	18.94	1	15	15	122	653352462	201.057	16.78	12	57	2008.78	18.94	15	65	1019	108.512	6.21436
P68871	RecName: Full=Hemoglobin subunit beta;AltName: Full=Beta-globin;AltName: Full=Hemoglobin beta chain;Contains: RecName: Full=LVV-hemorphin-7; - [HBB_HUMAN]	45.58	4	4	5	42	6.4409e+08	58.2173	45.58	5	18	1097.98	45.58	5	24	147	15.9883	7.28369
Q8IVN8	RecName: Full=Somatomedin-B and thrombospondin type-1 domain-containing protein;AltName: Full=RPE-spondin;Flags: Precursor; - [SBSPO_HUMAN]	33.71	1	5	5	47	5.63494e+08	86.8493	33.71	5	23	929.334	33.71	5	24	264	29.5905	7.50342
P02042	RecName: Full=Hemoglobin subunit delta;AltName: Full=Delta-globin;AltName: Full=Hemoglobin delta chain; - [HBD_HUMAN]	14.97	4	1	2	12	5.20717e+08	13.1268	14.97	2	5	201.934	14.97	2	7	147	16.0453	8.04541
P60709	RecName: Full=Actin, cytoplasmic 1;AltName: Full=Beta-actin;Contains: RecName: Full=Actin, cytoplasmic 1, N-terminally processed; - [ACTB_HUMAN]	20.53	6	3	7	35	5.19878e+08	38.8714	11.73	3	11	733.245	20.53	7	24	375	41.7097	5.47803
Q13425	Beta-2-syntrophin OS=Homo sapiens GN=SNTB2 PE=1 SV=1 - [SNTB2_HUMAN]	1.11	1	1	1	1	5.14023e+08		0			43.08	1.11	1	1	540	57.913	8.82178
Q92626	Peroxidasin homolog OS=Homo sapiens GN=PXDN PE=1 SV=2 - [PXDN_HUMAN]	0.68	1	1	1	3	5.09566e+08		0			61.7194	0.68	1	3	1479	165.17	7.1665
P41222	RecName: Full=Prostaglandin-H2 D-isomerase; EC=5.3.99.2;AltName: Full=Beta-trace protein;AltName: Full=Cerebrin-28;AltName: Full=Glutathione-independent PGD synthase;AltName: Full=Lipocalin-type prostaglandin-D synthase;AltName: Full=Prostaglandin-D2 synthase; Short=PGD2 synthase; Short=PGDS; Short=PGDS2;Flags: Precursor; - [PTGDS_HUMAN]	43.68	1	5	5	32	4.68827e+08	71.1561	43.68	5	18	772.271	36.32	4	14	190	21.0153	7.79639
P02748	RecName: Full=Complement component C9;Contains: RecName: Full=Complement component C9a;Contains: RecName: Full=Complement component C9b;Flags: Precursor; - [CO9_HUMAN]	20.75	1	9	9	57	4.19647e+08	105.694	18.78	8	26	1367.13	20.75	9	31	559	63.1327	5.59229
P02452	RecName: Full=Collagen alpha-1(I) chain;AltName: Full=Alpha-1 type I collagen;Flags: Precursor; - [CO1A1_HUMAN]	1.43	1	2	2	9	406354920	5.96206	0.82	1	2	158.373	1.43	2	7	1464	138.857	5.79541
P04075	RecName: Full=Fructose-bisphosphate aldolase A; EC=4.1.2.13;AltName: Full=Lung cancer antigen NY-LU-1;AltName: Full=Muscle-type aldolase; - [ALDOA_HUMAN]	54.95	2	11	14	70	3.95083e+08	121.82	44.23	9	28	1253.01	54.95	14	42	364	39.3953	8.08936
P09972	RecName: Full=Fructose-bisphosphate aldolase C; EC=4.1.2.13;AltName: Full=Brain-type aldolase; - [ALDOC_HUMAN]	20.05	2	2	5	34	371909376	44.575	16.21	3	12	771.4	15.93	4	22	364	39.4312	6.87354
P35749	RecName: Full=Myosin-11;AltName: Full=Myosin heavy chain 11;AltName: Full=Myosin heavy chain, smooth muscle isoform;AltName: Full=SMMHC; - [MYH11_HUMAN]	12.53	3	12	16	98	3.50317e+08	202.497	12.07	15	51	1841.68	10.7	14	47	1972	227.199	5.50342
P35527	RecName: Full=Keratin, type I cytoskeletal 9;AltName: Full=Cytokeratin-9; Short=CK-9;AltName: Full=Keratin-9; Short=K9; - [K1C9_HUMAN]	21.83	1	8	8	32	345516334	72.2243	19.9	7	15	663.791	21.83	8	17	623	62.0268	5.23682
P69905	RecName: Full=Hemoglobin subunit alpha;AltName: Full=Alpha-globin;AltName: Full=Hemoglobin alpha chain; - [HBA_HUMAN]	16.9	1	2	2	9	3.38699e+08	11.9928	16.9	2	4	115.924	16.9	2	5	142	15.2479	8.67529
P39060	RecName: Full=Collagen alpha-1(XVIII) chain;Contains: RecName: Full=Endostatin;Flags: Precursor; - [COIA1_HUMAN]	4.5	1	5	5	31	319354352	56.6468	3.99	4	16	837.584	3.88	4	15	1754	178.077	6.01123
P35579	RecName: Full=Myosin-9;AltName: Full=Cellular myosin heavy chain, type A;AltName: Full=Myosin heavy chain 9;AltName: Full=Myosin heavy chain, non-muscle IIa;AltName: Full=Non-muscle myosin heavy chain A; Short=NMMHC-A;AltName: Full=Non-muscle myosin heavy chain IIa; Short=NMMHC II-a; Short=NMMHC-IIA; - [MYH9_HUMAN]	11.63	3	15	17	81	3.04579e+08	141.265	9.9	14	38	1514.97	10.71	16	43	1960	226.392	5.60498
P04264	RecName: Full=Keratin, type II cytoskeletal 1;AltName: Full=67 kDa cytokeratin;AltName: Full=Cytokeratin-1; Short=CK-1;AltName: Full=Hair alpha protein;AltName: Full=Keratin-1; Short=K1;AltName: Full=Type-II keratin Kb1; - [K2C1_HUMAN]	16.46	2	8	9	46	3.01195e+08	77.0682	12.73	6	20	938.985	16.46	9	26	644	65.999	8.11865
P63267	RecName: Full=Actin, gamma-enteric smooth muscle;AltName: Full=Alpha-actin-3;AltName: Full=Gamma-2-actin;AltName: Full=Smooth muscle gamma-actin;Flags: Precursor; - [ACTH_HUMAN]	14.1	8	1	5	26	2.96709e+08	28.8153	6.91	2	8	562.326	14.1	5	18	376	41.8498	5.47803
Q8IYT8	Serine/threonine-protein kinase ULK2 OS=Homo sapiens GN=ULK2 PE=1 SV=3 - [ULK2_HUMAN]	0.68	1	1	1	3	288699742		0			61.6282	0.68	1	3	1036	112.622	8.52881
Q96RJ6	RecName: Full=Fer3-like protein;AltName: Full=Basic helix-loop-helix protein N-twist;AltName: Full=Class A basic helix-loop-helix protein 31; Short=bHLHa31;AltName: Full=Nephew of atonal 3;AltName: Full=Neuronal twist; - [FER3L_HUMAN]	7.23	1	1	1	2	2.79345e+08	6.18284	7.23	1	2		0			166	19.0046	5.14795
Q63HK5	RecName: Full=Teashirt homolog 3;AltName: Full=Zinc finger protein 537; - [TSH3_HUMAN]	1.3	1	1	1	2	252125845	5.46402	1.3	1	2		0			1081	118.492	7.25439
P02649	RecName: Full=Apolipoprotein E; Short=Apo-E;Flags: Precursor; - [APOE_HUMAN]	26.18	1	7	7	43	2.3479e+08	56.1726	21.77	5	17	630.268	26.18	7	26	317	36.1318	5.73193
P00338	RecName: Full=L-lactate dehydrogenase A chain; Short=LDH-A; EC=1.1.1.27;AltName: Full=Cell proliferation-inducing gene 19 protein;AltName: Full=LDH muscle subunit; Short=LDH-M;AltName: Full=Renal carcinoma antigen NY-REN-59; - [LDHA_HUMAN]	8.73	5	2	2	25	2.22863e+08	56.951	8.73	2	13	799.043	8.73	2	12	332	36.6654	8.26514
P51884	RecName: Full=Lumican;AltName: Full=Keratan sulfate proteoglycan lumican; Short=KSPG lumican;Flags: Precursor; - [LUM_HUMAN]	26.33	1	9	9	55	2.18065e+08	85.055	22.49	6	25	886.403	26.33	9	30	338	38.4048	6.60986
Q9UJJ9	N-acetylglucosamine-1-phosphotransferase subunit gamma OS=Homo sapiens GN=GNPTG PE=1 SV=1 - [GNPTG_HUMAN]	1.97	1	1	1	6	2.1411e+08		0			97.0112	1.97	1	6	305	33.9522	6.94678
P10909	RecName: Full=Clusterin;AltName: Full=Aging-associated gene 4 protein;AltName: Full=Apolipoprotein J; Short=Apo-J;AltName: Full=Complement cytolysis inhibitor; Short=CLI;AltName: Full=Complement-associated protein SP-40,40;AltName: Full=Ku70-binding protein 1;AltName: Full=NA1/NA2;AltName: Full=Testosterone-repressed prostate message 2; Short=TRPM-2;Contains: RecName: Full=Clusterin beta chain; A…	10.02	1	3	3	22	213285295	34.3016	10.02	3	11	571.202	10.02	3	11	449	52.461	6.26514
Q2TAA5	RecName: Full=GDP-Man:Man(3)GlcNAc(2)-PP-Dol alpha-1,2-mannosyltransferase; EC=2.4.1.131;AltName: Full=Asparagine-linked glycosylation protein 11 homolog;AltName: Full=Glycolipid 2-alpha-mannosyltransferase; - [ALG11_HUMAN]	2.44	1	1	1	3	213040060	3.06981	2.44	1	1	69.1532	2.44	1	2	492	55.6149	8.48486
Q6PCB0	RecName: Full=von Willebrand factor A domain-containing protein 1;Flags: Precursor; - [VWA1_HUMAN]	15.51	1	3	3	12	1.96904e+08	20.5772	15.51	3	5	263.029	9.21	2	7	445	46.7753	7.6792
Q5TCQ9	RecName: Full=Membrane-associated guanylate kinase, WW and PDZ domain-containing protein 3;AltName: Full=Membrane-associated guanylate kinase inverted 3; Short=MAGI-3; - [MAGI3_HUMAN]	2.26	1	1	1	1	1.96384e+08	3.1546	2.26	1	1		0			1506	165.506	8.01611
P02760	Protein AMBP OS=Homo sapiens GN=AMBP PE=1 SV=1 - [AMBP_HUMAN]	2.27	1	1	1	4	1.75927e+08		0			119.559	2.27	1	4	352	38.974	6.25244
P35247	RecName: Full=Pulmonary surfactant-associated protein D; Short=PSP-D; Short=SP-D;AltName: Full=Collectin-7;AltName: Full=Lung surfactant protein D;Flags: Precursor; - [SFTPD_HUMAN]	5.6	1	1	1	2	162933869	5.9452	5.6	1	2		0			375	37.7047	6.59521
P0CW18	RecName: Full=Serine protease 56; EC=3.4.21.-;Flags: Precursor; - [PRS56_HUMAN]	4.64	1	2	2	19	1.52663e+08	31.751	4.64	2	10	374.213	4.64	2	9	603	64.5564	8.76318
P21817	Ryanodine receptor 1 OS=Homo sapiens GN=RYR1 PE=1 SV=3 - [RYR1_HUMAN]	0.26	2	1	2	2	1.5138e+08		0			47.8773	0.26	2	2	5038	564.815	5.30029
P51888	RecName: Full=Prolargin;AltName: Full=Proline-arginine-rich end leucine-rich repeat protein;Flags: Precursor; - [PRELP_HUMAN]	7.33	1	2	2	9	1.50971e+08	15.919	7.33	2	5	120.226	7.33	2	4	382	43.7822	9.37842
O60814	Histone H2B type 1-K OS=Homo sapiens GN=HIST1H2BK PE=1 SV=3 - [H2B1K_HUMAN]	15.87	15	2	2	3	1.48111e+08		0			64.1902	15.87	2	3	126	13.8816	10.3159
P0C0S5	Histone H2A.Z OS=Homo sapiens GN=H2AFZ PE=1 SV=2 - [H2AZ_HUMAN]	7.03	15	1	1	1	146742924		0			45.55	7.03	1	1	128	13.5446	10.5796
P02768	RecName: Full=Serum albumin;Flags: Precursor; - [ALBU_HUMAN]	2.79	1	1	1	3	1.30127e+08	6.98666	2.79	1	2	50.19	2.79	1	1	609	69.3215	6.27783
P53420	RecName: Full=Collagen alpha-4(IV) chain;Flags: Precursor; - [CO4A4_HUMAN]	4.14	1	3	3	7	1.25099e+08	8.83767	2.6	2	3	98.2028	2.07	2	4	1690	163.934	8.6167
Q05707	RecName: Full=Collagen alpha-1(XIV) chain;AltName: Full=Undulin;Flags: Precursor; - [COEA1_HUMAN]	8.24	1	11	11	44	1.21218e+08	73.0292	6.24	8	20	884.745	7.24	10	24	1796	193.394	5.30029
Q16363	RecName: Full=Laminin subunit alpha-4;AltName: Full=Laminin-14 subunit alpha;AltName: Full=Laminin-8 subunit alpha;AltName: Full=Laminin-9 subunit alpha;Flags: Precursor; - [LAMA4_HUMAN]	4.5	1	5	5	29	1.18594e+08	60.3118	4.5	5	15	675.68	4.5	5	14	1823	202.397	6.27783
P0C0L4	RecName: Full=Complement C4-A;AltName: Full=Acidic complement C4;AltName: Full=C3 and PZP-like alpha-2-macroglobulin domain-containing protein 2;Contains: RecName: Full=Complement C4 beta chain;Contains: RecName: Full=Complement C4-A alpha chain;Contains: RecName: Full=C4a anaphylatoxin;Contains: RecName: Full=C4b-A;Contains: RecName: Full=C4d-A;Contains: RecName: Full=Complement C4 gamma chain;F…	1.43	2	1	1	7	1.1823e+08	15.1105	1.43	1	4	145.614	1.43	1	3	1744	192.664	7.07861
P26038	RecName: Full=Moesin;AltName: Full=Membrane-organizing extension spike protein; - [MOES_HUMAN]	6.76	3	4	4	12	1.1622e+08	11.8447	5.55	3	4	240.674	6.76	4	8	577	67.7778	6.40479
P35625	RecName: Full=Metalloproteinase inhibitor 3;AltName: Full=Protein MIG-5;AltName: Full=Tissue inhibitor of metalloproteinases 3; Short=TIMP-3;Flags: Precursor; - [TIMP3_HUMAN]	4.27	1	1	1	8	114702479	12.302	4.27	1	4	156.118	4.27	1	4	211	24.1288	8.71924
P02538	RecName: Full=Keratin, type II cytoskeletal 6A;AltName: Full=Cytokeratin-6A; Short=CK-6A;AltName: Full=Cytokeratin-6D; Short=CK-6D;AltName: Full=Keratin-6A; Short=K6A;AltName: Full=Type-II keratin Kb6;AltName: Allergen=Hom s 5; - [K2C6A_HUMAN]	3.9	8	1	2	7	1.07107e+08	9.25662	2.13	1	3	216.024	3.9	2	4	564	60.0083	8.00146
P04350	Tubulin beta-4A chain OS=Homo sapiens GN=TUBB4A PE=1 SV=2 - [TBB4A_HUMAN]	2.03	3	1	1	1	106872833		0			38.17	2.03	1	1	444	49.5539	4.88135
P14618	RecName: Full=Pyruvate kinase PKM; EC=2.7.1.40;AltName: Full=Cytosolic thyroid hormone-binding protein; Short=CTHBP;AltName: Full=Opa-interacting protein 3; Short=OIP-3;AltName: Full=Pyruvate kinase 2/3;AltName: Full=Pyruvate kinase muscle isozyme;AltName: Full=Thyroid hormone-binding protein 1; Short=THBP1;AltName: Full=Tumor M2-PK;AltName: Full=p58; - [KPYM_HUMAN]	8.29	1	3	3	7	1.04099e+08	12.961	8.29	3	4	105.163	4.14	2	3	531	57.9	7.84033
P04220	Ig mu heavy chain disease protein OS=Homo sapiens PE=1 SV=1 - [MUCB_HUMAN]	3.84	2	1	1	1	9.78008e+07		0			38.28	3.84	1	1	391	43.0303	5.23682
Q15582	RecName: Full=Transforming growth factor-beta-induced protein ig-h3; Short=Beta ig-h3;AltName: Full=Kerato-epithelin;AltName: Full=RGD-containing collagen-associated protein; Short=RGD-CAP;Flags: Precursor; - [BGH3_HUMAN]	4.54	1	2	2	4	96440309	5.04887	1.76	1	2	60.5676	4.54	2	2	683	74.634	7.7085
P07942	RecName: Full=Laminin subunit beta-1;AltName: Full=Laminin B1 chain;AltName: Full=Laminin-1 subunit beta;AltName: Full=Laminin-10 subunit beta;AltName: Full=Laminin-12 subunit beta;AltName: Full=Laminin-2 subunit beta;AltName: Full=Laminin-6 subunit beta;AltName: Full=Laminin-8 subunit beta;Flags: Precursor; - [LAMB1_HUMAN]	4.59	1	5	5	13	9.26393e+07	24.8931	4.59	5	7	293.993	3.47	4	6	1786	197.909	4.94482
Q08431	RecName: Full=Lactadherin;AltName: Full=Breast epithelial antigen BA46;AltName: Full=HMFG;AltName: Full=MFGM;AltName: Full=Milk fat globule-EGF factor 8; Short=MFG-E8;AltName: Full=SED1;Contains: RecName: Full=Lactadherin short form;Contains: RecName: Full=Medin;Flags: Precursor; - [MFGM_HUMAN]	3.88	1	1	1	4	86630723	6.56013	3.88	1	2	62.4722	3.88	1	2	387	43.0955	8.14795
Q9BQE3	RecName: Full=Tubulin alpha-1C chain;AltName: Full=Alpha-tubulin 6;AltName: Full=Tubulin alpha-6 chain; - [TBA1C_HUMAN]	8.24	8	3	3	25	8.39664e+07	38.2417	6.24	2	12	515.369	8.24	3	13	449	49.8635	5.09717
P07360	RecName: Full=Complement component C8 gamma chain;Flags: Precursor; - [CO8G_HUMAN]	27.23	1	3	3	5	8.08043e+07	6.55922	18.32	2	2	102.634	19.8	2	3	202	22.2635	8.30908
P02751	RecName: Full=Fibronectin; Short=FN;AltName: Full=Cold-insoluble globulin; Short=CIG;Contains: RecName: Full=Anastellin;Contains: RecName: Full=Ugl-Y1;Contains: RecName: Full=Ugl-Y2;Contains: RecName: Full=Ugl-Y3;Flags: Precursor; - [FINC_HUMAN]	0.67	1	1	1	2	79344107	3.53179	0.67	1	1	55.76	0.67	1	1	2386	262.46	5.70654
P15153	Ras-related C3 botulinum toxin substrate 2 OS=Homo sapiens GN=RAC2 PE=1 SV=1 - [RAC2_HUMAN]	4.17	3	1	1	2	7.38158e+07		0			79.9491	4.17	1	2	192	21.4151	7.60596
P24043	RecName: Full=Laminin subunit alpha-2;AltName: Full=Laminin M chain;AltName: Full=Laminin-12 subunit alpha;AltName: Full=Laminin-2 subunit alpha;AltName: Full=Laminin-4 subunit alpha;AltName: Full=Merosin heavy chain;Flags: Precursor; - [LAMA2_HUMAN]	2.69	1	5	5	11	7.37633e+07	22.6967	2.69	5	7	126.958	1.35	3	4	3122	343.684	6.40479
P35555	RecName: Full=Fibrillin-1;Flags: Precursor; - [FBN1_HUMAN]	1.22	1	1	1	8	7.33343e+07	18.5319	1.22	1	4	250.497	1.22	1	4	2871	312.022	4.93213
Q99715	RecName: Full=Collagen alpha-1(XII) chain;Flags: Precursor; - [COCA1_HUMAN]	0.59	1	1	1	10	7.24421e+07	16.0473	0.59	1	5	288.449	0.59	1	5	3063	332.941	5.52881
P21926	RecName: Full=CD9 antigen;AltName: Full=5H9 antigen;AltName: Full=Cell growth-inhibiting gene 2 protein;AltName: Full=Leukocyte antigen MIC3;AltName: Full=Motility-related protein; Short=MRP-1;AltName: Full=Tetraspanin-29; Short=Tspan-29;AltName: Full=p24;AltName: CD_antigen=CD9; - [CD9_HUMAN]	10.96	1	1	1	1	7.21976e+07	3.55647	10.96	1	1		0			228	25.399	7.15186
Q9UBM4	RecName: Full=Opticin;AltName: Full=Oculoglycan;Flags: Precursor; - [OPT_HUMAN]	20.48	1	3	3	10	6.83649e+07	18.0824	20.48	3	5	235.049	20.48	3	5	332	37.2374	5.59229
P12814	RecName: Full=Alpha-actinin-1;AltName: Full=Alpha-actinin cytoskeletal isoform;AltName: Full=F-actin cross-linking protein;AltName: Full=Non-muscle alpha-actinin-1; - [ACTN1_HUMAN]	1.35	2	1	1	6	59266762	8.62213	1.35	1	3	179.793	1.35	1	3	892	102.993	5.41455
Q9UJH8	RecName: Full=Meteorin;Flags: Precursor; - [METRN_HUMAN]	6.48	1	1	1	5	58673087	10.7061	6.48	1	3	75.7265	6.48	1	2	293	31.1869	8.08936
Q16512	Serine/threonine-protein kinase N1 OS=Homo sapiens GN=PKN1 PE=1 SV=2 - [PKN1_HUMAN]	0.74	2	1	1	2	54353737		0			67.0294	0.74	1	2	942	103.868	6.3667
P05997	RecName: Full=Collagen alpha-2(V) chain;Flags: Precursor; - [CO5A2_HUMAN]	0.8	1	1	1	12	4.80134e+07	16.034	0.8	1	6	251.357	0.8	1	6	1499	144.821	6.45557
P50895	RecName: Full=Basal cell adhesion molecule;AltName: Full=Auberger B antigen;AltName: Full=B-CAM cell surface glycoprotein;AltName: Full=F8/G253 antigen;AltName: Full=Lutheran antigen;AltName: Full=Lutheran blood group glycoprotein;AltName: CD_antigen=CD239;Flags: Precursor; - [BCAM_HUMAN]	5.1	1	1	1	1	46338839	3.14931	5.1	1	1					628	67.3626	5.80811
Q2M2W7	UPF0450 protein C17orf58 OS=Homo sapiens GN=C17orf58 PE=2 SV=2 - [CQ058_HUMAN]	11.34	1	1	1	1	4.07349e+07		0			39.4	11.34	1	1	97	11.2119	10.6821
Q8N4T0	RecName: Full=Carboxypeptidase A6; EC=3.4.17.1;AltName: Full=Carboxypeptidase B;Flags: Precursor; - [CBPA6_HUMAN]	2.97	1	1	1	4	40573091	5.66453	2.97	1	2	107.101	2.97	1	2	437	50.9749	9.5249
Q14055	RecName: Full=Collagen alpha-2(IX) chain;Flags: Precursor; - [CO9A2_HUMAN]	1.89	1	1	1	6	38354891	9.63962	1.89	1	3	112.085	1.89	1	3	689	65.0909	9.17334
Q8TDY2	RB1-inducible coiled-coil protein 1 OS=Homo sapiens GN=RB1CC1 PE=1 SV=3 - [RBCC1_HUMAN]	0.38	1	1	1	2	3.7817e+07		0			56.69	0.38	1	2	1594	182.975	5.41455
Q13895	Bystin OS=Homo sapiens GN=BYSL PE=1 SV=3 - [BYST_HUMAN]	1.37	2	1	1	1	3.32639e+07		0			44.32	1.37	1	1	437	49.57	8.11865
P07585	RecName: Full=Decorin;AltName: Full=Bone proteoglycan II;AltName: Full=PG-S2;AltName: Full=PG40;Flags: Precursor; - [PGS2_HUMAN]	3.06	1	1	1	1	2.81615e+07	2.64564	3.06	1	1		0			359	39.7218	8.54346
Q9NXZ2	RecName: Full=Probable ATP-dependent RNA helicase DDX43; EC=3.6.4.13;AltName: Full=Cancer/testis antigen 13; Short=CT13;AltName: Full=DEAD box protein 43;AltName: Full=DEAD box protein HAGE;AltName: Full=Helical antigen; - [DDX43_HUMAN]	2.31	1	1	1	1	2.44602e+07	3.07799	2.31	1	1		0			648	72.7984	8.74854
P13645	RecName: Full=Keratin, type I cytoskeletal 10;AltName: Full=Cytokeratin-10; Short=CK-10;AltName: Full=Keratin-10; Short=K10; - [K1C10_HUMAN]	4.62	1	1	1	2	0	5.70336	4.62	1	1	88.28	4.62	1	1	584	58.7917	5.21143
Q92743	RecName: Full=Serine protease HTRA1; EC=3.4.21.-;AltName: Full=High-temperature requirement A serine peptidase 1;AltName: Full=L56;AltName: Full=Serine protease 11;Flags: Precursor; - [HTRA1_HUMAN]	6.88	1	1	1	2	0	6.0505	6.88	1	1	99.63	6.88	1	1	480	51.2546	7.82568
P29597	RecName: Full=Non-receptor tyrosine-protein kinase TYK2; EC=2.7.10.2; - [TYK2_HUMAN]	1.35	1	1	1	2	0	6.30696	1.35	1	2		0			1187	133.565	7.15186

## Sheet: Sheet B
		Area	%
P02462	RecName: Full=Collagen alpha-1(IV) chain;Contains: RecName: Full=Arresten;Flags: Precursor; - [CO4A1_HUMAN]	3.84687e+09	11.4708
P55268	RecName: Full=Laminin subunit beta-2;AltName: Full=Laminin B1s chain;AltName: Full=Laminin-11 subunit beta;AltName: Full=Laminin-14 subunit beta;AltName: Full=Laminin-15 subunit beta;AltName: Full=Laminin-3 subunit beta;AltName: Full=Laminin-4 subunit beta;AltName: Full=Laminin-7 subunit beta;AltName: Full=Laminin-9 subunit beta;AltName: Full=S-laminin subunit beta; Short=S-LAM beta;Flags: Precur…	2.99612e+09	8.93397
P29400	RecName: Full=Collagen alpha-5(IV) chain;Flags: Precursor; - [CO4A5_HUMAN]	2.7154e+09	8.0969
P11047	RecName: Full=Laminin subunit gamma-1;AltName: Full=Laminin B2 chain;AltName: Full=Laminin-1 subunit gamma;AltName: Full=Laminin-10 subunit gamma;AltName: Full=Laminin-11 subunit gamma;AltName: Full=Laminin-2 subunit gamma;AltName: Full=Laminin-3 subunit gamma;AltName: Full=Laminin-4 subunit gamma;AltName: Full=Laminin-6 subunit gamma;AltName: Full=Laminin-7 subunit gamma;AltName: Full=Laminin-8 …	2.48266e+09	7.40293
O15230	RecName: Full=Laminin subunit alpha-5;AltName: Full=Laminin-10 subunit alpha;AltName: Full=Laminin-11 subunit alpha;AltName: Full=Laminin-15 subunit alpha;Flags: Precursor; - [LAMA5_HUMAN]	2.06672e+09	6.16266
P12111	RecName: Full=Collagen alpha-3(VI) chain;Flags: Precursor; - [CO6A3_HUMAN]	1.86823e+09	5.57078
Q01955	RecName: Full=Collagen alpha-3(IV) chain;AltName: Full=Goodpasture antigen;Contains: RecName: Full=Tumstatin;Flags: Precursor; - [CO4A3_HUMAN]	1.72043e+09	5.13007
P08572	RecName: Full=Collagen alpha-2(IV) chain;Contains: RecName: Full=Canstatin;Flags: Precursor; - [CO4A2_HUMAN]	1636321274	4.87926
P12109	RecName: Full=Collagen alpha-1(VI) chain;Flags: Precursor; - [CO6A1_HUMAN]	1.52723e+09	4.55397
P14543	RecName: Full=Nidogen-1; Short=NID-1;AltName: Full=Entactin;Flags: Precursor; - [NID1_HUMAN]	1.5181e+09	4.52675
P98160	RecName: Full=Basement membrane-specific heparan sulfate proteoglycan core protein; Short=HSPG;AltName: Full=Perlecan; Short=PLC;Contains: RecName: Full=Endorepellin;Contains: RecName: Full=LG3 peptide;Flags: Precursor; - [PGBM_HUMAN]	1.47202e+09	4.38933
Q9GZM7	RecName: Full=Tubulointerstitial nephritis antigen-like;AltName: Full=Glucocorticoid-inducible protein 5;AltName: Full=Oxidized LDL-responsive gene 2 protein; Short=OLRG-2;AltName: Full=Tubulointerstitial nephritis antigen-related protein; Short=TIN Ag-related protein; Short=TIN-Ag-RP;Flags: Precursor; - [TINAL_HUMAN]	1.24223e+09	3.70413
P04004	RecName: Full=Vitronectin; Short=VN;AltName: Full=S-protein;AltName: Full=Serum-spreading factor;AltName: Full=V75;Contains: RecName: Full=Vitronectin V65 subunit;Contains: RecName: Full=Vitronectin V10 subunit;Contains: RecName: Full=Somatomedin-B;Flags: Precursor; - [VTNC_HUMAN]	1.01473e+09	3.02578
P21810	RecName: Full=Biglycan;AltName: Full=Bone/cartilage proteoglycan I;AltName: Full=PG-S1;Flags: Precursor; - [PGS1_HUMAN]	814270913	2.42803
O00468	RecName: Full=Agrin;Contains: RecName: Full=Agrin N-terminal 110 kDa subunit;Contains: RecName: Full=Agrin C-terminal 110 kDa subunit;Contains: RecName: Full=Agrin C-terminal 90 kDa fragment; Short=C90;Contains: RecName: Full=Agrin C-terminal 22 kDa fragment; Short=C22;Flags: Precursor; - [AGRIN_HUMAN]	8.1157e+08	2.41998
Q00604	RecName: Full=Norrin;AltName: Full=Norrie disease protein;AltName: Full=X-linked exudative vitreoretinopathy 2 protein;Flags: Precursor; - [NDP_HUMAN]	7.06064e+08	2.10537
Q14112	RecName: Full=Nidogen-2; Short=NID-2;AltName: Full=Osteonidogen;Flags: Precursor; - [NID2_HUMAN]	7.02119e+08	2.09361
P12110	RecName: Full=Collagen alpha-2(VI) chain;Flags: Precursor; - [CO6A2_HUMAN]	5.14023e+08	1.53274
Q92626	Peroxidasin homolog OS=Homo sapiens GN=PXDN PE=1 SV=2 - [PXDN_HUMAN]	4.68827e+08	1.39797
P02748	RecName: Full=Complement component C9;Contains: RecName: Full=Complement component C9a;Contains: RecName: Full=Complement component C9b;Flags: Precursor; - [CO9_HUMAN]	4.19647e+08	1.25132
P02452	RecName: Full=Collagen alpha-1(I) chain;AltName: Full=Alpha-1 type I collagen;Flags: Precursor; - [CO1A1_HUMAN]	3.38699e+08	1.00995
P39060	RecName: Full=Collagen alpha-1(XVIII) chain;Contains: RecName: Full=Endostatin;Flags: Precursor; - [COIA1_HUMAN]	252125845	0.751801
P02649	RecName: Full=Apolipoprotein E; Short=Apo-E;Flags: Precursor; - [APOE_HUMAN]	2.1411e+08	0.638444
P10909	RecName: Full=Clusterin;AltName: Full=Aging-associated gene 4 protein;AltName: Full=Apolipoprotein J; Short=Apo-J;AltName: Full=Complement cytolysis inhibitor; Short=CLI;AltName: Full=Complement-associated protein SP-40,40;AltName: Full=Ku70-binding protein 1;AltName: Full=NA1/NA2;AltName: Full=Testosterone-repressed prostate message 2; Short=TRPM-2;Contains: RecName: Full=Clusterin beta chain; A…	213040060	0.635253
Q6PCB0	RecName: Full=von Willebrand factor A domain-containing protein 1;Flags: Precursor; - [VWA1_HUMAN]	1.75927e+08	0.524586
P35247	RecName: Full=Pulmonary surfactant-associated protein D; Short=PSP-D; Short=SP-D;AltName: Full=Collectin-7;AltName: Full=Lung surfactant protein D;Flags: Precursor; - [SFTPD_HUMAN]	162933869	0.485844
P0CW18	RecName: Full=Serine protease 56; EC=3.4.21.-;Flags: Precursor; - [PRS56_HUMAN]	1.5138e+08	0.451392
P51888	RecName: Full=Prolargin;AltName: Full=Proline-arginine-rich end leucine-rich repeat protein;Flags: Precursor; - [PRELP_HUMAN]	1.30127e+08	0.388018
P53420	RecName: Full=Collagen alpha-4(IV) chain;Flags: Precursor; - [CO4A4_HUMAN]	1.25099e+08	0.373025
Q05707	RecName: Full=Collagen alpha-1(XIV) chain;AltName: Full=Undulin;Flags: Precursor; - [COEA1_HUMAN]	1.21218e+08	0.361453
Q16363	RecName: Full=Laminin subunit alpha-4;AltName: Full=Laminin-14 subunit alpha;AltName: Full=Laminin-8 subunit alpha;AltName: Full=Laminin-9 subunit alpha;Flags: Precursor; - [LAMA4_HUMAN]	1.18594e+08	0.35363
P0C0L4	RecName: Full=Complement C4-A;AltName: Full=Acidic complement C4;AltName: Full=C3 and PZP-like alpha-2-macroglobulin domain-containing protein 2;Contains: RecName: Full=Complement C4 beta chain;Contains: RecName: Full=Complement C4-A alpha chain;Contains: RecName: Full=C4a anaphylatoxin;Contains: RecName: Full=C4b-A;Contains: RecName: Full=C4d-A;Contains: RecName: Full=Complement C4 gamma chain;F…	1.1823e+08	0.352545
P26038	RecName: Full=Moesin;AltName: Full=Membrane-organizing extension spike protein; - [MOES_HUMAN]	1.1622e+08	0.346551
P35625	RecName: Full=Metalloproteinase inhibitor 3;AltName: Full=Protein MIG-5;AltName: Full=Tissue inhibitor of metalloproteinases 3; Short=TIMP-3;Flags: Precursor; - [TIMP3_HUMAN]	96440309	0.28757
P07942	RecName: Full=Laminin subunit beta-1;AltName: Full=Laminin B1 chain;AltName: Full=Laminin-1 subunit beta;AltName: Full=Laminin-10 subunit beta;AltName: Full=Laminin-12 subunit beta;AltName: Full=Laminin-2 subunit beta;AltName: Full=Laminin-6 subunit beta;AltName: Full=Laminin-8 subunit beta;Flags: Precursor; - [LAMB1_HUMAN]	8.39664e+07	0.250375
P07360	RecName: Full=Complement component C8 gamma chain;Flags: Precursor; - [CO8G_HUMAN]	8.08043e+07	0.240946
P02751	RecName: Full=Fibronectin; Short=FN;AltName: Full=Cold-insoluble globulin; Short=CIG;Contains: RecName: Full=Anastellin;Contains: RecName: Full=Ugl-Y1;Contains: RecName: Full=Ugl-Y2;Contains: RecName: Full=Ugl-Y3;Flags: Precursor; - [FINC_HUMAN]	7.38158e+07	0.220107
P24043	RecName: Full=Laminin subunit alpha-2;AltName: Full=Laminin M chain;AltName: Full=Laminin-12 subunit alpha;AltName: Full=Laminin-2 subunit alpha;AltName: Full=Laminin-4 subunit alpha;AltName: Full=Merosin heavy chain;Flags: Precursor; - [LAMA2_HUMAN]	7.37633e+07	0.219951
P35555	RecName: Full=Fibrillin-1;Flags: Precursor; - [FBN1_HUMAN]	7.33343e+07	0.218672
Q99715	RecName: Full=Collagen alpha-1(XII) chain;Flags: Precursor; - [COCA1_HUMAN]	7.24421e+07	0.216011
P21926	RecName: Full=CD9 antigen;AltName: Full=5H9 antigen;AltName: Full=Cell growth-inhibiting gene 2 protein;AltName: Full=Leukocyte antigen MIC3;AltName: Full=Motility-related protein; Short=MRP-1;AltName: Full=Tetraspanin-29; Short=Tspan-29;AltName: Full=p24;AltName: CD_antigen=CD9; - [CD9_HUMAN]	7.21976e+07	0.215282
Q9UBM4	RecName: Full=Opticin;AltName: Full=Oculoglycan;Flags: Precursor; - [OPT_HUMAN]	54353737	0.162075
P05997	RecName: Full=Collagen alpha-2(V) chain;Flags: Precursor; - [CO5A2_HUMAN]	40573091	0.120983
Q14055	RecName: Full=Collagen alpha-2(IX) chain;Flags: Precursor; - [CO9A2_HUMAN]	3.32639e+07	0.0991878
P07585	RecName: Full=Decorin;AltName: Full=Bone proteoglycan II;AltName: Full=PG-S2;AltName: Full=PG40;Flags: Precursor; - [PGS2_HUMAN]	0	0
Q92743	RecName: Full=Serine protease HTRA1; EC=3.4.21.-;AltName: Full=High-temperature requirement A serine peptidase 1;AltName: Full=L56;AltName: Full=Serine protease 11;Flags: Precursor; - [HTRA1_HUMAN]	0	0
P29597	RecName: Full=Non-receptor tyrosine-protein kinase TYK2; EC=2.7.10.2; - [TYK2_HUMAN]	3.35363e+10	100
