# Supplementary material for: Diabetes-related changes in the protein composition and the biomechanical properties of human retinal vascular basement membranes
Source: PLoS One. 2017 Dec 28;12(12):e0189857. doi: 10.1371/journal.pone.0189857 (PMC5746242; doi:10.1371/journal.pone.0189857)
Supplement: S5 Table — Sheet A: List of all proteins detected. Sheet B: List of the ECM proteins only and their relative concentrations in % and pie-chart. (XLSX) [file pone.0189857.s005.xlsx]

## Sheet: Sheet A
Accession	Description	ΣCoverage	Σ# Proteins	Σ# Unique Peptides	Σ# Peptides	Σ# PSMs	Area	Score A2	Coverage A2	# Peptides A2	# PSM A2	Score A4	Coverage A4	# Peptides A4	# PSM A4	# AAs	MW [kDa]	calc. pI
P02462	RecName: Full=Collagen alpha-1(IV) chain;Contains: RecName: Full=Arresten;Flags: Precursor; - [CO4A1_HUMAN]	8.21	2	11	11	116	1.41885e+09	233.59	6.95	7	57	2871.72	8.21	11	59	1669	160.514	8.27979
P98160	RecName: Full=Basement membrane-specific heparan sulfate proteoglycan core protein; Short=HSPG;AltName: Full=Perlecan; Short=PLC;Contains: RecName: Full=Endorepellin;Contains: RecName: Full=LG3 peptide;Flags: Precursor; - [PGBM_HUMAN]	31.75	2	90	90	667	1.09546e+09	1118.74	26.94	71	301	14619.8	30.31	86	366	4391	468.532	6.50732
P55268	RecName: Full=Laminin subunit beta-2;AltName: Full=Laminin B1s chain;AltName: Full=Laminin-11 subunit beta;AltName: Full=Laminin-14 subunit beta;AltName: Full=Laminin-15 subunit beta;AltName: Full=Laminin-3 subunit beta;AltName: Full=Laminin-4 subunit beta;AltName: Full=Laminin-7 subunit beta;AltName: Full=Laminin-9 subunit beta;AltName: Full=S-laminin subunit beta; Short=S-LAM beta;Flags: Precur…	56.67	1	67	67	364	1.08746e+09	565.994	44.99	47	154	8579.33	55.34	63	210	1798	195.854	6.52197
Q9GZM7	RecName: Full=Tubulointerstitial nephritis antigen-like;AltName: Full=Glucocorticoid-inducible protein 5;AltName: Full=Oxidized LDL-responsive gene 2 protein; Short=OLRG-2;AltName: Full=Tubulointerstitial nephritis antigen-related protein; Short=TIN Ag-related protein; Short=TIN-Ag-RP;Flags: Precursor; - [TINAL_HUMAN]	38.97	1	12	12	100	9.07118e+08	162.279	38.97	12	49	2500.04	35.55	11	51	467	52.353	6.99072
P12111	RecName: Full=Collagen alpha-3(VI) chain;Flags: Precursor; - [CO6A3_HUMAN]	12.28	1	31	31	169	8.89301e+08	283.473	10.73	25	76	3674.66	9.03	23	93	3177	343.457	6.68311
P11047	RecName: Full=Laminin subunit gamma-1;AltName: Full=Laminin B2 chain;AltName: Full=Laminin-1 subunit gamma;AltName: Full=Laminin-10 subunit gamma;AltName: Full=Laminin-11 subunit gamma;AltName: Full=Laminin-2 subunit gamma;AltName: Full=Laminin-3 subunit gamma;AltName: Full=Laminin-4 subunit gamma;AltName: Full=Laminin-6 subunit gamma;AltName: Full=Laminin-7 subunit gamma;AltName: Full=Laminin-8 …	40.34	1	49	49	348	835406050	603.09	38.1	43	169	7274.98	38.47	44	179	1609	177.489	5.12256
P21810	RecName: Full=Biglycan;AltName: Full=Bone/cartilage proteoglycan I;AltName: Full=PG-S1;Flags: Precursor; - [PGS1_HUMAN]	33.15	1	10	10	95	761461988	148.129	21.47	6	40	2215.71	33.15	10	55	368	41.6275	7.51807
P12109	RecName: Full=Collagen alpha-1(VI) chain;Flags: Precursor; - [CO6A1_HUMAN]	31.81	1	22	22	133	6.40273e+08	195.79	26.75	15	53	3181.21	31.81	22	80	1028	108.462	5.42725
O15230	RecName: Full=Laminin subunit alpha-5;AltName: Full=Laminin-10 subunit alpha;AltName: Full=Laminin-11 subunit alpha;AltName: Full=Laminin-15 subunit alpha;Flags: Precursor; - [LAMA5_HUMAN]	24.71	2	61	61	352	5.80347e+08	546.159	21.98	48	152	8291.18	21.87	55	200	3695	399.479	7.02002
Q01955	RecName: Full=Collagen alpha-3(IV) chain;AltName: Full=Goodpasture antigen;Contains: RecName: Full=Tumstatin;Flags: Precursor; - [CO4A3_HUMAN]	4.61	1	3	4	15	5.74862e+08	24.7928	4.01	3	7	310.16	4.61	4	8	1670	161.711	9.15869
P08572	RecName: Full=Collagen alpha-2(IV) chain;Contains: RecName: Full=Canstatin;Flags: Precursor; - [CO4A2_HUMAN]	9.99	1	9	9	78	5.43431e+08	136.875	6.54	5	34	1922.42	9.99	9	44	1712	167.449	8.66064
Q6PCB0	RecName: Full=von Willebrand factor A domain-containing protein 1;Flags: Precursor; - [VWA1_HUMAN]	38.2	1	10	10	76	508724346	132.831	28.76	7	32	1725.17	37.75	9	44	445	46.7753	7.6792
O60814	RecName: Full=Histone H2B type 1-K; Short=H2B K;AltName: Full=HIRA-interacting protein 1; - [H2B1K_HUMAN]	19.05	15	2	2	7	4.59861e+08	2.55704	11.9	1	1	194.772	19.05	2	6	126	13.8816	10.3159
P14543	RecName: Full=Nidogen-1; Short=NID-1;AltName: Full=Entactin;Flags: Precursor; - [NID1_HUMAN]	29.19	1	26	26	152	4.44633e+08	229.599	21.97	20	66	3168.04	29.19	25	86	1247	136.291	5.2876
P02452	RecName: Full=Collagen alpha-1(I) chain;AltName: Full=Alpha-1 type I collagen;Flags: Precursor; - [CO1A1_HUMAN]	1.43	1	2	2	18	419987130	20.3207	0.82	1	7	297.969	1.43	2	11	1464	138.857	5.79541
O00468	RecName: Full=Agrin;Contains: RecName: Full=Agrin N-terminal 110 kDa subunit;Contains: RecName: Full=Agrin C-terminal 110 kDa subunit;Contains: RecName: Full=Agrin C-terminal 90 kDa fragment; Short=C90;Contains: RecName: Full=Agrin C-terminal 22 kDa fragment; Short=C22;Flags: Precursor; - [AGRIN_HUMAN]	16.84	1	25	25	137	404876862	243.167	13.45	17	61	3334	15.72	24	76	2067	217.092	6.39209
P12110	RecName: Full=Collagen alpha-2(VI) chain;Flags: Precursor; - [CO6A2_HUMAN]	19.53	1	16	16	86	4.00609e+08	127.848	17.57	13	37	1670.71	14.72	13	49	1019	108.512	6.21436
P60709	RecName: Full=Actin, cytoplasmic 1;AltName: Full=Beta-actin;Contains: RecName: Full=Actin, cytoplasmic 1, N-terminally processed; - [ACTB_HUMAN]	25.07	7	3	8	57	3.91006e+08	83.6304	17.33	5	25	1289.51	25.07	8	32	375	41.7097	5.47803
P04075	RecName: Full=Fructose-bisphosphate aldolase A; EC=4.1.2.13;AltName: Full=Lung cancer antigen NY-LU-1;AltName: Full=Muscle-type aldolase; - [ALDOA_HUMAN]	60.16	2	15	20	116	3.5999e+08	199.845	48.08	13	52	2489.4	60.16	19	64	364	39.3953	8.08936
P04004	RecName: Full=Vitronectin; Short=VN;AltName: Full=S-protein;AltName: Full=Serum-spreading factor;AltName: Full=V75;Contains: RecName: Full=Vitronectin V65 subunit;Contains: RecName: Full=Vitronectin V10 subunit;Contains: RecName: Full=Somatomedin-B;Flags: Precursor; - [VTNC_HUMAN]	10.88	1	4	4	31	3.52385e+08	47.3533	10.88	4	15	782.699	10.88	4	16	478	54.2712	5.79541
Q00604	RecName: Full=Norrin;AltName: Full=Norrie disease protein;AltName: Full=X-linked exudative vitreoretinopathy 2 protein;Flags: Precursor; - [NDP_HUMAN]	30.83	1	4	4	50	3.46745e+08	80.6731	30.83	4	23	1086.36	30.83	4	27	133	15.0333	8.82178
P09972	RecName: Full=Fructose-bisphosphate aldolase C; EC=4.1.2.13;AltName: Full=Brain-type aldolase; - [ALDOC_HUMAN]	44.78	2	9	14	78	3.31733e+08	147.002	37.91	9	38	2034.2	40.66	13	40	364	39.4312	6.87354
P04406	RecName: Full=Glyceraldehyde-3-phosphate dehydrogenase; Short=GAPDH; EC=1.2.1.12;AltName: Full=Peptidyl-cysteine S-nitrosylase GAPDH; EC=2.6.99.-; - [G3P_HUMAN]	30.75	1	8	8	73	3.16816e+08	116.346	28.06	6	33	1782.16	30.75	8	40	335	36.0304	8.45557
P10909	RecName: Full=Clusterin;AltName: Full=Aging-associated gene 4 protein;AltName: Full=Apolipoprotein J; Short=Apo-J;AltName: Full=Complement cytolysis inhibitor; Short=CLI;AltName: Full=Complement-associated protein SP-40,40;AltName: Full=Ku70-binding protein 1;AltName: Full=NA1/NA2;AltName: Full=Testosterone-repressed prostate message 2; Short=TRPM-2;Contains: RecName: Full=Clusterin beta chain; A…	21.6	1	8	8	49	2.87034e+08	77.4676	17.59	6	23	1250.53	21.38	7	26	449	52.461	6.26514
P35579	RecName: Full=Myosin-9;AltName: Full=Cellular myosin heavy chain, type A;AltName: Full=Myosin heavy chain 9;AltName: Full=Myosin heavy chain, non-muscle IIa;AltName: Full=Non-muscle myosin heavy chain A; Short=NMMHC-A;AltName: Full=Non-muscle myosin heavy chain IIa; Short=NMMHC II-a; Short=NMMHC-IIA; - [MYH9_HUMAN]	23.52	12	33	37	209	2.83079e+08	393.677	19.44	30	103	4838.47	21.22	33	106	1960	226.392	5.60498
P68032	RecName: Full=Actin, alpha cardiac muscle 1;AltName: Full=Alpha-cardiac actin;Flags: Precursor; - [ACTC_HUMAN]	18.57	9	1	6	36	2.59601e+08	40.8683	12.47	4	12	987.685	18.57	6	24	377	41.9919	5.38916
Q14746	RecName: Full=Conserved oligomeric Golgi complex subunit 2; Short=COG complex subunit 2;AltName: Full=Component of oligomeric Golgi complex 2;AltName: Full=Low density lipoprotein receptor defect C-complementing protein; - [COG2_HUMAN]	6.1	1	2	2	6	2.1195e+08	17.0841	6.1	2	6		0			738	83.1553	6.62451
P14618	RecName: Full=Pyruvate kinase PKM; EC=2.7.1.40;AltName: Full=Cytosolic thyroid hormone-binding protein; Short=CTHBP;AltName: Full=Opa-interacting protein 3; Short=OIP-3;AltName: Full=Pyruvate kinase 2/3;AltName: Full=Pyruvate kinase muscle isozyme;AltName: Full=Thyroid hormone-binding protein 1; Short=THBP1;AltName: Full=Tumor M2-PK;AltName: Full=p58; - [KPYM_HUMAN]	40.49	1	13	13	54	2.10448e+08	92.6238	28.63	9	24	1053.5	32.96	10	30	531	57.9	7.84033
P00338	RecName: Full=L-lactate dehydrogenase A chain; Short=LDH-A; EC=1.1.1.27;AltName: Full=Cell proliferation-inducing gene 19 protein;AltName: Full=LDH muscle subunit; Short=LDH-M;AltName: Full=Renal carcinoma antigen NY-REN-59; - [LDHA_HUMAN]	40.06	5	11	11	45	2.09559e+08	62.9514	25.3	6	17	1211.65	37.05	10	28	332	36.6654	8.26514
P35749	RecName: Full=Myosin-11;AltName: Full=Myosin heavy chain 11;AltName: Full=Myosin heavy chain, smooth muscle isoform;AltName: Full=SMMHC; - [MYH11_HUMAN]	11.92	10	14	18	101	2.02926e+08	196.064	11.05	15	53	2012.58	10.24	15	48	1972	227.199	5.50342
Q14112	RecName: Full=Nidogen-2; Short=NID-2;AltName: Full=Osteonidogen;Flags: Precursor; - [NID2_HUMAN]	8.51	1	9	9	46	2.00558e+08	89.8897	7.64	7	23	1071.22	8.51	9	23	1375	151.158	5.2876
Q05707	RecName: Full=Collagen alpha-1(XIV) chain;AltName: Full=Undulin;Flags: Precursor; - [COEA1_HUMAN]	16.48	1	24	24	143	1.89683e+08	242.963	14.81	20	69	2970	14.87	22	74	1796	193.394	5.30029
P39060	RecName: Full=Collagen alpha-1(XVIII) chain;Contains: RecName: Full=Endostatin;Flags: Precursor; - [COIA1_HUMAN]	6.33	1	6	6	19	1.56639e+08	17.2831	3.19	3	5	503.252	6.33	6	14	1754	178.077	6.01123
Q06830	RecName: Full=Peroxiredoxin-1; EC=1.11.1.15;AltName: Full=Natural killer cell-enhancing factor A; Short=NKEF-A;AltName: Full=Proliferation-associated gene protein; Short=PAG;AltName: Full=Thioredoxin peroxidase 2;AltName: Full=Thioredoxin-dependent peroxide reductase 2; - [PRDX1_HUMAN]	22.61	2	4	5	15	1.51241e+08	8.523	9.05	2	3	307.042	18.59	4	12	199	22.0963	8.1333
P02679	RecName: Full=Fibrinogen gamma chain;Flags: Precursor; - [FIBG_HUMAN]	10.82	1	3	3	12	1.47095e+08	21.5188	10.82	3	6	309.826	10.82	3	6	453	51.4789	5.61768
P60660	RecName: Full=Myosin light polypeptide 6;AltName: Full=17 kDa myosin light chain; Short=LC17;AltName: Full=Myosin light chain 3; Short=MLC-3;AltName: Full=Myosin light chain alkali 3; Short=Myosin light chain A3;AltName: Full=Smooth muscle and nonmuscle myosin light chain alkali 6; - [MYL6_HUMAN]	29.8	2	4	4	15	1.45282e+08	17.0339	24.5	3	5	313.964	29.8	4	10	151	16.9191	4.65283
P32119	RecName: Full=Peroxiredoxin-2; EC=1.11.1.15;AltName: Full=Natural killer cell-enhancing factor B; Short=NKEF-B;AltName: Full=PRP;AltName: Full=Thiol-specific antioxidant protein; Short=TSA;AltName: Full=Thioredoxin peroxidase 1;AltName: Full=Thioredoxin-dependent peroxide reductase 1; - [PRDX2_HUMAN]	14.65	1	1	2	7	1.41273e+08	3.21766	9.09	1	1	191.508	5.56	1	6	198	21.8782	5.97314
P07437	RecName: Full=Tubulin beta chain;AltName: Full=Tubulin beta-5 chain; - [TBB5_HUMAN]	15.32	7	4	4	19	1.3516e+08	33.704	13.29	3	9	382.028	15.32	4	10	444	49.639	4.89404
Q92626	Peroxidasin homolog OS=Homo sapiens GN=PXDN PE=1 SV=2 - [PXDN_HUMAN]	0.68	1	1	1	1	134296861		0			40.15	0.68	1	1	1479	165.17	7.1665
P02748	RecName: Full=Complement component C9;Contains: RecName: Full=Complement component C9a;Contains: RecName: Full=Complement component C9b;Flags: Precursor; - [CO9_HUMAN]	16.64	1	7	7	19	1.27892e+08	23.3413	12.52	4	6	356.297	16.64	7	13	559	63.1327	5.59229
Q8IVN8	RecName: Full=Somatomedin-B and thrombospondin type-1 domain-containing protein;AltName: Full=RPE-spondin;Flags: Precursor; - [SBSPO_HUMAN]	27.27	1	4	4	18	1.27672e+08	28.2883	27.27	4	8	361.46	27.27	4	10	264	29.5905	7.50342
P41222	RecName: Full=Prostaglandin-H2 D-isomerase; EC=5.3.99.2;AltName: Full=Beta-trace protein;AltName: Full=Cerebrin-28;AltName: Full=Glutathione-independent PGD synthase;AltName: Full=Lipocalin-type prostaglandin-D synthase;AltName: Full=Prostaglandin-D2 synthase; Short=PGD2 synthase; Short=PGDS; Short=PGDS2;Flags: Precursor; - [PTGDS_HUMAN]	27.89	1	2	2	9	1.27435e+08	20.3663	27.89	2	6	150.275	8.95	1	3	190	21.0153	7.79639
P04264	RecName: Full=Keratin, type II cytoskeletal 1;AltName: Full=67 kDa cytokeratin;AltName: Full=Cytokeratin-1; Short=CK-1;AltName: Full=Hair alpha protein;AltName: Full=Keratin-1; Short=K1;AltName: Full=Type-II keratin Kb1; - [K2C1_HUMAN]	18.79	2	7	8	31	120971473	50.5504	18.79	8	15	638.815	15.37	7	16	644	65.999	8.11865
P35637	RecName: Full=RNA-binding protein FUS;AltName: Full=75 kDa DNA-pairing protein;AltName: Full=Oncogene FUS;AltName: Full=Oncogene TLS;AltName: Full=POMp75;AltName: Full=Translocated in liposarcoma protein; - [FUS_HUMAN]	13.5	2	4	4	21	1.19061e+08	52.9927	12.36	3	11	505.672	10.46	3	10	526	53.3938	9.36377
P35527	RecName: Full=Keratin, type I cytoskeletal 9;AltName: Full=Cytokeratin-9; Short=CK-9;AltName: Full=Keratin-9; Short=K9; - [K1C9_HUMAN]	17.01	1	5	5	20	1.13256e+08	43.6659	15.09	4	10	505.793	13.32	4	10	623	62.0268	5.23682
Q9BQE3	RecName: Full=Tubulin alpha-1C chain;AltName: Full=Alpha-tubulin 6;AltName: Full=Tubulin alpha-6 chain; - [TBA1C_HUMAN]	16.04	5	1	5	32	1.09606e+08	53.2397	13.81	4	15	923.317	16.04	5	17	449	49.8635	5.09717
Q71U36	RecName: Full=Tubulin alpha-1A chain;AltName: Full=Alpha-tubulin 3;AltName: Full=Tubulin B-alpha-1;AltName: Full=Tubulin alpha-3 chain; - [TBA1A_HUMAN]	15.96	3	1	5	23	1.08982e+08	38.9331	13.75	4	11	745.643	15.96	5	12	451	50.1036	5.05908
P51888	RecName: Full=Prolargin;AltName: Full=Proline-arginine-rich end leucine-rich repeat protein;Flags: Precursor; - [PRELP_HUMAN]	23.56	1	7	7	26	1.05697e+08	31.3201	18.85	5	10	456.56	15.71	5	16	382	43.7822	9.37842
P30626	RecName: Full=Sorcin;AltName: Full=22 kDa protein;AltName: Full=CP-22; Short=CP22;AltName: Full=V19; - [SORCN_HUMAN]	10.1	1	1	1	4	102794887	5.98176	10.1	1	2	73.3058	10.1	1	2	198	21.6624	5.59229
P17600	RecName: Full=Synapsin-1;AltName: Full=Brain protein 4.1;AltName: Full=Synapsin I; - [SYN1_HUMAN]	1.99	1	1	1	1	1.02011e+08	2.9428	1.99	1	1		0			705	74.0656	9.83252
P02649	RecName: Full=Apolipoprotein E; Short=Apo-E;Flags: Precursor; - [APOE_HUMAN]	18.93	1	5	5	21	1.01403e+08	19.8358	13.56	3	6	443.026	18.93	5	15	317	36.1318	5.73193
Q2TAA5	RecName: Full=GDP-Man:Man(3)GlcNAc(2)-PP-Dol alpha-1,2-mannosyltransferase; EC=2.4.1.131;AltName: Full=Asparagine-linked glycosylation protein 11 homolog;AltName: Full=Glycolipid 2-alpha-mannosyltransferase; - [ALG11_HUMAN]	2.44	1	1	1	3	92638168	3.03962	2.44	1	1	71.7764	2.44	1	2	492	55.6149	8.48486
Q92743	RecName: Full=Serine protease HTRA1; EC=3.4.21.-;AltName: Full=High-temperature requirement A serine peptidase 1;AltName: Full=L56;AltName: Full=Serine protease 11;Flags: Precursor; - [HTRA1_HUMAN]	6.88	1	1	1	2	9.18229e+07	5.20096	6.88	1	1	80.62	6.88	1	1	480	51.2546	7.82568
Q8NFW8	N-acylneuraminate cytidylyltransferase OS=Homo sapiens GN=CMAS PE=1 SV=2 - [NEUA_HUMAN]	1.38	1	1	1	1	9.05667e+07		0			49.7	1.38	1	1	434	48.3487	7.92822
P02760	Protein AMBP OS=Homo sapiens GN=AMBP PE=1 SV=1 - [AMBP_HUMAN]	2.27	1	1	1	3	88973885		0			101.871	2.27	1	3	352	38.974	6.25244
P02675	RecName: Full=Fibrinogen beta chain;Contains: RecName: Full=Fibrinopeptide B;Contains: RecName: Full=Fibrinogen beta chain;Flags: Precursor; - [FIBB_HUMAN]	6.11	1	2	2	3	83841750	3.99145	4.28	1	1	80.7654	1.83	1	2	491	55.8923	8.26514
P0CW18	RecName: Full=Serine protease 56; EC=3.4.21.-;Flags: Precursor; - [PRS56_HUMAN]	3.48	1	2	2	11	8.13471e+07	14.2981	3.48	2	5	284.427	3.48	2	6	603	64.5564	8.76318
Q92484	Acid sphingomyelinase-like phosphodiesterase 3a OS=Homo sapiens GN=SMPDL3A PE=1 SV=2 - [ASM3A_HUMAN]	1.1	1	1	1	1	7.99632e+07					45.55	1.1	1	1	453	51.2277	6.32861
Q16363	RecName: Full=Laminin subunit alpha-4;AltName: Full=Laminin-14 subunit alpha;AltName: Full=Laminin-8 subunit alpha;AltName: Full=Laminin-9 subunit alpha;Flags: Precursor; - [LAMA4_HUMAN]	3.95	1	4	4	22	7.92301e+07	44.9545	3.95	4	11	530.111	3.95	4	11	1823	202.397	6.27783
Q16777	RecName: Full=Histone H2A type 2-C;AltName: Full=Histone H2A-GL101;AltName: Full=Histone H2A/q; - [H2A2C_HUMAN]	41.86	15	4	4	9	7.58908e+07	16.4974	36.43	3	5	118.692	33.33	3	4	129	13.9798	10.9019
P35908	RecName: Full=Keratin, type II cytoskeletal 2 epidermal;AltName: Full=Cytokeratin-2e; Short=CK-2e;AltName: Full=Epithelial keratin-2e;AltName: Full=Keratin-2 epidermis;AltName: Full=Keratin-2e; Short=K2e;AltName: Full=Type-II keratin Kb2; - [K22E_HUMAN]	3.76	8	1	2	8	7.35018e+07	13.2332	3.76	2	4	234.573	3.76	2	4	639	65.3932	8.00146
P14854	RecName: Full=Cytochrome c oxidase subunit 6B1;AltName: Full=Cytochrome c oxidase subunit VIb isoform 1; Short=COX VIb-1; - [CX6B1_HUMAN]	12.79	1	1	1	3	71984993	10.4756	12.79	1	3		0			86	10.1857	7.04932
P21926	RecName: Full=CD9 antigen;AltName: Full=5H9 antigen;AltName: Full=Cell growth-inhibiting gene 2 protein;AltName: Full=Leukocyte antigen MIC3;AltName: Full=Motility-related protein; Short=MRP-1;AltName: Full=Tetraspanin-29; Short=Tspan-29;AltName: Full=p24;AltName: CD_antigen=CD9; - [CD9_HUMAN]	10.96	1	1	1	8	70125448	20.559	10.96	1	5	145.442	10.96	1	3	228	25.399	7.15186
P08670	RecName: Full=Vimentin; - [VIME_HUMAN]	7.08	6	2	3	5	6.15946e+07	2.69143	2.15	1	1	108.9	4.94	2	4	466	53.6191	5.12256
P68104	RecName: Full=Elongation factor 1-alpha 1; Short=EF-1-alpha-1;AltName: Full=Elongation factor Tu; Short=EF-Tu;AltName: Full=Eukaryotic elongation factor 1 A-1; Short=eEF1A-1;AltName: Full=Leukocyte receptor cluster member 7; - [EF1A1_HUMAN]	4.98	3	2	2	4	6.07982e+07	2.62361	2.38	1	1	107.541	4.98	2	3	462	50.1091	9.01221
P02671	RecName: Full=Fibrinogen alpha chain;Contains: RecName: Full=Fibrinopeptide A;Contains: RecName: Full=Fibrinogen alpha chain;Flags: Precursor; - [FIBA_HUMAN]	1.39	1	1	1	6	6.0468e+07	9.78172	1.39	1	3	115.369	1.39	1	3	866	94.9144	6.01123
Q99715	RecName: Full=Collagen alpha-1(XII) chain;Flags: Precursor; - [COCA1_HUMAN]	1.24	1	2	3	16	6.00706e+07	27.7813	1.24	3	9	288.568	1.24	3	7	3063	332.941	5.52881
Q16512	Serine/threonine-protein kinase N1 OS=Homo sapiens GN=PKN1 PE=1 SV=2 - [PKN1_HUMAN]	0.74	2	1	1	4	58358542		0			94.7763	0.74	1	4	942	103.868	6.3667
P26038	RecName: Full=Moesin;AltName: Full=Membrane-organizing extension spike protein; - [MOES_HUMAN]	6.07	3	3	3	13	5.69884e+07	13.6586	4.85	2	5	228.281	2.77	2	8	577	67.7778	6.40479
P07196	RecName: Full=Neurofilament light polypeptide; Short=NF-L;AltName: Full=68 kDa neurofilament protein;AltName: Full=Neurofilament triplet L protein; - [NFL_HUMAN]	5.34	5	2	3	9	5.18606e+07	12.6824	3.68	2	4	195.654	5.34	3	5	543	61.4792	4.65283
Q9H772	RecName: Full=Gremlin-2;AltName: Full=Cysteine knot superfamily 1, BMP antagonist 2;AltName: Full=DAN domain family member 3;AltName: Full=Protein related to DAN and cerberus;Flags: Precursor; - [GREM2_HUMAN]	10.71	1	1	1	5	5.08294e+07	9.29318	10.71	1	3	89.4858	10.71	1	2	168	19.3079	9.17334
P51884	RecName: Full=Lumican;AltName: Full=Keratan sulfate proteoglycan lumican; Short=KSPG lumican;Flags: Precursor; - [LUM_HUMAN]	9.17	1	3	3	13	4.93104e+07	17.8823	6.51	2	6	241.624	9.17	3	7	338	38.4048	6.60986
P35555	RecName: Full=Fibrillin-1;Flags: Precursor; - [FBN1_HUMAN]	2.37	1	4	4	8	4.77824e+07	9.29135	1.67	2	3	139.946	2.37	4	5	2871	312.022	4.93213
Q8WUM4	RecName: Full=Programmed cell death 6-interacting protein; Short=PDCD6-interacting protein;AltName: Full=ALG-2-interacting protein 1;AltName: Full=ALG-2-interacting protein X;AltName: Full=Hp95; - [PDC6I_HUMAN]	3.8	1	2	2	3	47246250	6.64984	3.8	2	2	43.34	1.96	1	1	868	95.9631	6.52197
P61978	RecName: Full=Heterogeneous nuclear ribonucleoprotein K; Short=hnRNP K;AltName: Full=Transformation up-regulated nuclear protein; Short=TUNP; - [HNRPK_HUMAN]	12.31	1	3	3	15	4.38168e+07	21.1144	12.31	3	6	291.694	12.31	3	9	463	50.9444	5.5415
P35247	RecName: Full=Pulmonary surfactant-associated protein D; Short=PSP-D; Short=SP-D;AltName: Full=Collectin-7;AltName: Full=Lung surfactant protein D;Flags: Precursor; - [SFTPD_HUMAN]	5.6	1	1	1	2	43092315	5.04171	5.6	1	2		0			375	37.7047	6.59521
O43813	RecName: Full=LanC-like protein 1;AltName: Full=40 kDa erythrocyte membrane protein; Short=p40; - [LANC1_HUMAN]	3.01	1	1	1	2	4.24781e+07	2.75465	3.01	1	1	55.93	3.01	1	1	399	45.2536	7.75244
P15153	RecName: Full=Ras-related C3 botulinum toxin substrate 2;AltName: Full=GX;AltName: Full=Small G protein;AltName: Full=p21-Rac2;Flags: Precursor; - [RAC2_HUMAN]	9.38	3	2	2	3	3.88218e+07	2.75793	5.21	1	1	69.189	9.38	2	2	192	21.4151	7.60596
P11166	RecName: Full=Solute carrier family 2, facilitated glucose transporter member 1;AltName: Full=Glucose transporter type 1, erythrocyte/brain; Short=GLUT-1;AltName: Full=HepG2 glucose transporter; - [GTR1_HUMAN]	3.66	1	2	2	6	3.83148e+07	5.3321	2.03	1	2	141.607	3.66	2	4	492	54.0485	8.71924
O75128	Protein cordon-bleu OS=Homo sapiens GN=COBL PE=1 SV=2 - [COBL_HUMAN]	0.63	1	1	1	2	3.73636e+07		0			57.0593	0.63	1	2	1261	135.533	7.75244
Q9UI15	RecName: Full=Transgelin-3;AltName: Full=Neuronal protein 22; Short=NP22;AltName: Full=Neuronal protein NP25; - [TAGL3_HUMAN]	10.05	1	1	1	2	36246643	4.03474	10.05	1	1	49.79	10.05	1	1	199	22.4581	7.32764
P22626	RecName: Full=Heterogeneous nuclear ribonucleoproteins A2/B1; Short=hnRNP A2/B1; - [ROA2_HUMAN]	4.53	1	1	1	10	36014370	18.339	4.53	1	5	300.383	4.53	1	5	353	37.4067	8.95361
Q15582	RecName: Full=Transforming growth factor-beta-induced protein ig-h3; Short=Beta ig-h3;AltName: Full=Kerato-epithelin;AltName: Full=RGD-containing collagen-associated protein; Short=RGD-CAP;Flags: Precursor; - [BGH3_HUMAN]	1.76	1	1	1	3	35739536	2.5999	1.76	1	1	72.0312	1.76	1	2	683	74.634	7.7085
P07910	RecName: Full=Heterogeneous nuclear ribonucleoproteins C1/C2; Short=hnRNP C1/C2; - [HNRPC_HUMAN]	3.59	1	1	1	5	3.55336e+07	5.83445	3.59	1	2	149.52	3.59	1	3	306	33.6495	5.08447
P21980	RecName: Full=Protein-glutamine gamma-glutamyltransferase 2; EC=2.3.2.13;AltName: Full=Tissue transglutaminase;AltName: Full=Transglutaminase C; Short=TG(C); Short=TGC; Short=TGase C;AltName: Full=Transglutaminase H; Short=TGase H;AltName: Full=Transglutaminase-2; Short=TGase-2; - [TGM2_HUMAN]	6.99	1	2	2	5	35134462	11.057	6.99	2	3	74.1858	2.04	1	2	687	77.2797	5.22412
P00558	RecName: Full=Phosphoglycerate kinase 1; EC=2.7.2.3;AltName: Full=Cell migration-inducing gene 10 protein;AltName: Full=Primer recognition protein 2; Short=PRP 2; - [PGK1_HUMAN]	4.08	1	1	1	2	3.07018e+07	3.50204	4.08	1	1	58.01	4.08	1	1	417	44.5861	8.104
P02751	RecName: Full=Fibronectin; Short=FN;AltName: Full=Cold-insoluble globulin; Short=CIG;Contains: RecName: Full=Anastellin;Contains: RecName: Full=Ugl-Y1;Contains: RecName: Full=Ugl-Y2;Contains: RecName: Full=Ugl-Y3;Flags: Precursor; - [FINC_HUMAN]	0.59	1	1	1	4	3.06906e+07	6.5768	0.59	1	2	74.4943	0.59	1	2	2386	262.46	5.70654
Q08431	Lactadherin OS=Homo sapiens GN=MFGE8 PE=1 SV=2 - [MFGM_HUMAN]	3.88	1	1	1	1	29994809		0			42.93	3.88	1	1	387	43.0955	8.14795
P0C0L4	RecName: Full=Complement C4-A;AltName: Full=Acidic complement C4;AltName: Full=C3 and PZP-like alpha-2-macroglobulin domain-containing protein 2;Contains: RecName: Full=Complement C4 beta chain;Contains: RecName: Full=Complement C4-A alpha chain;Contains: RecName: Full=C4a anaphylatoxin;Contains: RecName: Full=C4b-A;Contains: RecName: Full=C4d-A;Contains: RecName: Full=Complement C4 gamma chain;F…	2.92	2	2	2	4	2.97384e+07	10.4688	2.92	2	3	103.09	1.49	1	1	1744	192.664	7.07861
P12814	RecName: Full=Alpha-actinin-1;AltName: Full=Alpha-actinin cytoskeletal isoform;AltName: Full=F-actin cross-linking protein;AltName: Full=Non-muscle alpha-actinin-1; - [ACTN1_HUMAN]	1.35	2	1	1	8	2.95291e+07	11.4191	1.35	1	4	231.401	1.35	1	4	892	102.993	5.41455
P35625	Metalloproteinase inhibitor 3 OS=Homo sapiens GN=TIMP3 PE=1 SV=2 - [TIMP3_HUMAN]	5.69	1	1	1	1	2.90448e+07		0			50.76	5.69	1	1	211	24.1288	8.71924
P37108	Signal recognition particle 14 kDa protein OS=Homo sapiens GN=SRP14 PE=1 SV=2 - [SRP14_HUMAN]	10.29	1	1	1	2	28479765					121.249	10.29	1	2	136	14.5608	10.0376
P50895	RecName: Full=Basal cell adhesion molecule;AltName: Full=Auberger B antigen;AltName: Full=B-CAM cell surface glycoprotein;AltName: Full=F8/G253 antigen;AltName: Full=Lutheran antigen;AltName: Full=Lutheran blood group glycoprotein;AltName: CD_antigen=CD239;Flags: Precursor; - [BCAM_HUMAN]	1.91	1	1	1	1	27347999	2.47586	1.91	1	1		0			628	67.3626	5.80811
Q86UX2	RecName: Full=Inter-alpha-trypsin inhibitor heavy chain H5; Short=ITI heavy chain H5; Short=ITI-HC5; Short=Inter-alpha-inhibitor heavy chain 5;Flags: Precursor; - [ITIH5_HUMAN]	4.25	1	2	2	5	2.63852e+07	7.25713	2.65	1	2	139.428	4.25	2	3	942	104.512	8.27979
Q14117	Dihydropyrimidinase OS=Homo sapiens GN=DPYS PE=1 SV=1 - [DPYS_HUMAN]	1.35	3	1	1	1	22902873		0			41.27	1.35	1	1	519	56.5937	7.26904
O75369	Filamin-B OS=Homo sapiens GN=FLNB PE=1 SV=2 - [FLNB_HUMAN]	0.42	3	1	1	1	2.14617e+07		0			63.29	0.42	1	1	2602	277.99	5.73193
Q9P2V4	Leucine-rich repeat, immunoglobulin-like domain and transmembrane domain-containing protein 1 OS=Homo sapiens GN=LRIT1 PE=2 SV=1 - [LRIT1_HUMAN]	1.61	1	1	1	2	2.07371e+07		0			64.1927	1.61	1	2	623	67.9973	8.54346
Q9UN71	Protocadherin gamma-B4 OS=Homo sapiens GN=PCDHGB4 PE=2 SV=1 - [PCDGG_HUMAN]	0.98	2	1	1	1	1.93822e+07		0			45.99	0.98	1	1	923	99.8648	4.93213
P12235	ADP/ATP translocase 1 OS=Homo sapiens GN=SLC25A4 PE=1 SV=4 - [ADT1_HUMAN]	7.38	1	1	1	1	18276452		0			78.87	7.38	1	1	298	33.0432	9.75928
Q9HCB6	RecName: Full=Spondin-1;AltName: Full=F-spondin;AltName: Full=Vascular smooth muscle cell growth-promoting factor;Flags: Precursor; - [SPON1_HUMAN]	2.23	1	1	1	1	1.75839e+07	2.92804	2.23	1	1		0			807	90.9136	6.11279
Q15413	RecName: Full=Ryanodine receptor 3; Short=RYR-3; Short=RyR3;AltName: Full=Brain ryanodine receptor-calcium release channel;AltName: Full=Brain-type ryanodine receptor;AltName: Full=Type 3 ryanodine receptor; - [RYR3_HUMAN]	0.86	1	1	1	1	0	3.22168	0.86	1	1		0			4870	551.688	5.68115
Q01813	RecName: Full=6-phosphofructokinase type C; EC=2.7.1.11;AltName: Full=6-phosphofructokinase, platelet type;AltName: Full=Phosphofructo-1-kinase isozyme C; Short=PFK-C;AltName: Full=Phosphofructokinase 1;AltName: Full=Phosphohexokinase; - [K6PP_HUMAN]	2.68	1	1	1	1	0	3.06505	2.68	1	1		0			784	85.5415	7.54736
O75937	RecName: Full=DnaJ homolog subfamily C member 8;AltName: Full=Splicing protein spf31; - [DNJC8_HUMAN]	11.46	1	1	1	1	0	3.45925	11.46	1	1		0			253	29.8234	9.05615
Q00839	RecName: Full=Heterogeneous nuclear ribonucleoprotein U; Short=hnRNP U;AltName: Full=Scaffold attachment factor A; Short=SAF-A;AltName: Full=p120;AltName: Full=pp120; - [HNRPU_HUMAN]	2.67	1	1	1	1	0	2.93842	2.67	1	1		0			825	90.528	5.99854
P23528	RecName: Full=Cofilin-1;AltName: Full=18 kDa phosphoprotein; Short=p18;AltName: Full=Cofilin, non-muscle isoform; - [COF1_HUMAN]	16.87	1	1	1	1	0	2.8982	16.87	1	1		0			166	18.4907	8.08936
P24043	RecName: Full=Laminin subunit alpha-2;AltName: Full=Laminin M chain;AltName: Full=Laminin-12 subunit alpha;AltName: Full=Laminin-2 subunit alpha;AltName: Full=Laminin-4 subunit alpha;AltName: Full=Merosin heavy chain;Flags: Precursor; - [LAMA2_HUMAN]	2.02	1	3	3	8	0	16.9798	2.02	3	4	135.042	2.02	3	4	3122	343.684	6.40479
Q9UBM4	RecName: Full=Opticin;AltName: Full=Oculoglycan;Flags: Precursor; - [OPT_HUMAN]	9.34	1	1	1	2	0	7.17926	9.34	1	2		0			332	37.2374	5.59229
P10745	RecName: Full=Retinol-binding protein 3;AltName: Full=Interphotoreceptor retinoid-binding protein; Short=IRBP;AltName: Full=Interstitial retinol-binding protein;Flags: Precursor; - [RET3_HUMAN]	1.36	1	1	1	2	0	2.92255	1.36	1	1	42.67	1.36	1	1	1247	135.278	5.10986

## Sheet: Sheet B
Accession	Description	Area
P02462	RecName: Full=Collagen alpha-1(IV) chain;Contains: RecName: Full=Arresten;Flags: Precursor; - [CO4A1_HUMAN]	1.41885e+09	9.92015
P98160	RecName: Full=Basement membrane-specific heparan sulfate proteoglycan core protein; Short=HSPG;AltName: Full=Perlecan; Short=PLC;Contains: RecName: Full=Endorepellin;Contains: RecName: Full=LG3 peptide;Flags: Precursor; - [PGBM_HUMAN]	1.09546e+09	7.65907
P55268	RecName: Full=Laminin subunit beta-2;AltName: Full=Laminin B1s chain;AltName: Full=Laminin-11 subunit beta;AltName: Full=Laminin-14 subunit beta;AltName: Full=Laminin-15 subunit beta;AltName: Full=Laminin-3 subunit beta;AltName: Full=Laminin-4 subunit beta;AltName: Full=Laminin-7 subunit beta;AltName: Full=Laminin-9 subunit beta;AltName: Full=S-laminin subunit beta; Short=S-LAM beta;Flags: Precur…	1.08746e+09	7.60317
Q9GZM7	RecName: Full=Tubulointerstitial nephritis antigen-like;AltName: Full=Glucocorticoid-inducible protein 5;AltName: Full=Oxidized LDL-responsive gene 2 protein; Short=OLRG-2;AltName: Full=Tubulointerstitial nephritis antigen-related protein; Short=TIN Ag-related protein; Short=TIN-Ag-RP;Flags: Precursor; - [TINAL_HUMAN]	9.07118e+08	6.34226
P12111	RecName: Full=Collagen alpha-3(VI) chain;Flags: Precursor; - [CO6A3_HUMAN]	8.89301e+08	6.21769
P11047	RecName: Full=Laminin subunit gamma-1;AltName: Full=Laminin B2 chain;AltName: Full=Laminin-1 subunit gamma;AltName: Full=Laminin-10 subunit gamma;AltName: Full=Laminin-11 subunit gamma;AltName: Full=Laminin-2 subunit gamma;AltName: Full=Laminin-3 subunit gamma;AltName: Full=Laminin-4 subunit gamma;AltName: Full=Laminin-6 subunit gamma;AltName: Full=Laminin-7 subunit gamma;AltName: Full=Laminin-8 …	835406050	5.84088
P21810	RecName: Full=Biglycan;AltName: Full=Bone/cartilage proteoglycan I;AltName: Full=PG-S1;Flags: Precursor; - [PGS1_HUMAN]	761461988	5.32388
P12109	RecName: Full=Collagen alpha-1(VI) chain;Flags: Precursor; - [CO6A1_HUMAN]	6.40273e+08	4.47657
O15230	RecName: Full=Laminin subunit alpha-5;AltName: Full=Laminin-10 subunit alpha;AltName: Full=Laminin-11 subunit alpha;AltName: Full=Laminin-15 subunit alpha;Flags: Precursor; - [LAMA5_HUMAN]	5.80347e+08	4.05759
Q01955	RecName: Full=Collagen alpha-3(IV) chain;AltName: Full=Goodpasture antigen;Contains: RecName: Full=Tumstatin;Flags: Precursor; - [CO4A3_HUMAN]	5.74862e+08	4.01924
P08572	RecName: Full=Collagen alpha-2(IV) chain;Contains: RecName: Full=Canstatin;Flags: Precursor; - [CO4A2_HUMAN]	5.43431e+08	3.79948
Q6PCB0	RecName: Full=von Willebrand factor A domain-containing protein 1;Flags: Precursor; - [VWA1_HUMAN]	508724346	3.55683
P14543	RecName: Full=Nidogen-1; Short=NID-1;AltName: Full=Entactin;Flags: Precursor; - [NID1_HUMAN]	4.44633e+08	3.10872
P02452	RecName: Full=Collagen alpha-1(I) chain;AltName: Full=Alpha-1 type I collagen;Flags: Precursor; - [CO1A1_HUMAN]	419987130	2.93641
O00468	RecName: Full=Agrin;Contains: RecName: Full=Agrin N-terminal 110 kDa subunit;Contains: RecName: Full=Agrin C-terminal 110 kDa subunit;Contains: RecName: Full=Agrin C-terminal 90 kDa fragment; Short=C90;Contains: RecName: Full=Agrin C-terminal 22 kDa fragment; Short=C22;Flags: Precursor; - [AGRIN_HUMAN]	404876862	2.83076
P12110	RecName: Full=Collagen alpha-2(VI) chain;Flags: Precursor; - [CO6A2_HUMAN]	4.00609e+08	2.80092
P04004	RecName: Full=Vitronectin; Short=VN;AltName: Full=S-protein;AltName: Full=Serum-spreading factor;AltName: Full=V75;Contains: RecName: Full=Vitronectin V65 subunit;Contains: RecName: Full=Vitronectin V10 subunit;Contains: RecName: Full=Somatomedin-B;Flags: Precursor; - [VTNC_HUMAN]	3.52385e+08	2.46376
Q00604	RecName: Full=Norrin;AltName: Full=Norrie disease protein;AltName: Full=X-linked exudative vitreoretinopathy 2 protein;Flags: Precursor; - [NDP_HUMAN]	3.46745e+08	2.42433
Q14112	RecName: Full=Nidogen-2; Short=NID-2;AltName: Full=Osteonidogen;Flags: Precursor; - [NID2_HUMAN]	2.00558e+08	1.40223
Q05707	RecName: Full=Collagen alpha-1(XIV) chain;AltName: Full=Undulin;Flags: Precursor; - [COEA1_HUMAN]	1.89683e+08	1.3262
P39060	RecName: Full=Collagen alpha-1(XVIII) chain;Contains: RecName: Full=Endostatin;Flags: Precursor; - [COIA1_HUMAN]	1.56639e+08	1.09517
P02679	RecName: Full=Fibrinogen gamma chain;Flags: Precursor; - [FIBG_HUMAN]	1.47095e+08	1.02844
Q92626	Peroxidasin homolog OS=Homo sapiens GN=PXDN PE=1 SV=2 - [PXDN_HUMAN]	134296861	0.938958
P02748	RecName: Full=Complement component C9;Contains: RecName: Full=Complement component C9a;Contains: RecName: Full=Complement component C9b;Flags: Precursor; - [CO9_HUMAN]	1.27892e+08	0.894177
P51888	RecName: Full=Prolargin;AltName: Full=Proline-arginine-rich end leucine-rich repeat protein;Flags: Precursor; - [PRELP_HUMAN]	1.05697e+08	0.738997
P30626	RecName: Full=Sorcin;AltName: Full=22 kDa protein;AltName: Full=CP-22; Short=CP22;AltName: Full=V19; - [SORCN_HUMAN]	102794887	0.718707
P02649	RecName: Full=Apolipoprotein E; Short=Apo-E;Flags: Precursor; - [APOE_HUMAN]	1.01403e+08	0.708978
Q92743	RecName: Full=Serine protease HTRA1; EC=3.4.21.-;AltName: Full=High-temperature requirement A serine peptidase 1;AltName: Full=L56;AltName: Full=Serine protease 11;Flags: Precursor; - [HTRA1_HUMAN]	9.18229e+07	0.641994
P02675	RecName: Full=Fibrinogen beta chain;Contains: RecName: Full=Fibrinopeptide B;Contains: RecName: Full=Fibrinogen beta chain;Flags: Precursor; - [FIBB_HUMAN]	83841750	0.586193
P0CW18	RecName: Full=Serine protease 56; EC=3.4.21.-;Flags: Precursor; - [PRS56_HUMAN]	8.13471e+07	0.568752
Q16363	RecName: Full=Laminin subunit alpha-4;AltName: Full=Laminin-14 subunit alpha;AltName: Full=Laminin-8 subunit alpha;AltName: Full=Laminin-9 subunit alpha;Flags: Precursor; - [LAMA4_HUMAN]	7.92301e+07	0.55395
P02671	RecName: Full=Fibrinogen alpha chain;Contains: RecName: Full=Fibrinopeptide A;Contains: RecName: Full=Fibrinogen alpha chain;Flags: Precursor; - [FIBA_HUMAN]	6.0468e+07	0.422772
Q99715	RecName: Full=Collagen alpha-1(XII) chain;Flags: Precursor; - [COCA1_HUMAN]	6.00706e+07	0.419994
P26038	RecName: Full=Moesin;AltName: Full=Membrane-organizing extension spike protein; - [MOES_HUMAN]	5.69884e+07	0.398443
P51884	RecName: Full=Lumican;AltName: Full=Keratan sulfate proteoglycan lumican; Short=KSPG lumican;Flags: Precursor; - [LUM_HUMAN]	4.93104e+07	0.344762
P35555	RecName: Full=Fibrillin-1;Flags: Precursor; - [FBN1_HUMAN]	4.77824e+07	0.334078
P35247	RecName: Full=Pulmonary surfactant-associated protein D; Short=PSP-D; Short=SP-D;AltName: Full=Collectin-7;AltName: Full=Lung surfactant protein D;Flags: Precursor; - [SFTPD_HUMAN]	43092315	0.301287
O75128	Protein cordon-bleu OS=Homo sapiens GN=COBL PE=1 SV=2 - [COBL_HUMAN]	3.73636e+07	0.261233
P02751	RecName: Full=Fibronectin; Short=FN;AltName: Full=Cold-insoluble globulin; Short=CIG;Contains: RecName: Full=Anastellin;Contains: RecName: Full=Ugl-Y1;Contains: RecName: Full=Ugl-Y2;Contains: RecName: Full=Ugl-Y3;Flags: Precursor; - [FINC_HUMAN]	3.06906e+07	0.214578
P0C0L4	RecName: Full=Complement C4-A;AltName: Full=Acidic complement C4;AltName: Full=C3 and PZP-like alpha-2-macroglobulin domain-containing protein 2;Contains: RecName: Full=Complement C4 beta chain;Contains: RecName: Full=Complement C4-A alpha chain;Contains: RecName: Full=C4a anaphylatoxin;Contains: RecName: Full=C4b-A;Contains: RecName: Full=C4d-A;Contains: RecName: Full=Complement C4 gamma chain;F…	2.97384e+07	0.207921
P35625	Metalloproteinase inhibitor 3 OS=Homo sapiens GN=TIMP3 PE=1 SV=2 - [TIMP3_HUMAN]	2.90448e+07	0.203071
Q86UX2	RecName: Full=Inter-alpha-trypsin inhibitor heavy chain H5; Short=ITI heavy chain H5; Short=ITI-HC5; Short=Inter-alpha-inhibitor heavy chain 5;Flags: Precursor; - [ITIH5_HUMAN]	2.63852e+07	0.184476
Q9HCB6	RecName: Full=Spondin-1;AltName: Full=F-spondin;AltName: Full=Vascular smooth muscle cell growth-promoting factor;Flags: Precursor; - [SPON1_HUMAN]	1.75839e+07	0.122941
P24043	RecName: Full=Laminin subunit alpha-2;AltName: Full=Laminin M chain;AltName: Full=Laminin-12 subunit alpha;AltName: Full=Laminin-2 subunit alpha;AltName: Full=Laminin-4 subunit alpha;AltName: Full=Merosin heavy chain;Flags: Precursor; - [LAMA2_HUMAN]	0	0
Q9UBM4	RecName: Full=Opticin;AltName: Full=Oculoglycan;Flags: Precursor; - [OPT_HUMAN]	0	0
	total	1.43028e+10	1
