# Supplementary material for: Diabetes-related changes in the protein composition and the biomechanical properties of human retinal vascular basement membranes
Source: PLoS One. 2017 Dec 28;12(12):e0189857. doi: 10.1371/journal.pone.0189857 (PMC5746242; doi:10.1371/journal.pone.0189857)
Supplement: S6 Table — Sheet A: List of all proteins detected. Sheet B: List of the ECM proteins only and their relative concentrations in % and pie-chart. (XLSX) [file pone.0189857.s006.xlsx]

## Sheet: Sheet A
Accession	Description	ΣCoverage	Σ# Proteins	Σ# Unique Peptides	Σ# Peptides	Σ# PSMs	Area	Score A2	Coverage A2	# Peptides A2	# PSM A2	Score A4	Coverage A4	# Peptides A4	# PSM A4	# AAs	MW [kDa]	calc. pI
P02462	RecName: Full=Collagen alpha-1(IV) chain;Contains: RecName: Full=Arresten;Flags: Precursor; - [CO4A1_HUMAN]	8.21	1	11	11	178	3.08714e+09	370.037	6.95	8	85	4034.04	8.21	11	93	1669	160.514	8.27979
P55268	RecName: Full=Laminin subunit beta-2;AltName: Full=Laminin B1s chain;AltName: Full=Laminin-11 subunit beta;AltName: Full=Laminin-14 subunit beta;AltName: Full=Laminin-15 subunit beta;AltName: Full=Laminin-3 subunit beta;AltName: Full=Laminin-4 subunit beta;AltName: Full=Laminin-7 subunit beta;AltName: Full=Laminin-9 subunit beta;AltName: Full=S-laminin subunit beta; Short=S-LAM beta;Flags: Precur…	60.9	4	79	80	742	2.6939e+09	1251.52	53.23	63	341	16907.3	58.34	73	401	1798	195.854	6.52197
P11047	RecName: Full=Laminin subunit gamma-1;AltName: Full=Laminin B2 chain;AltName: Full=Laminin-1 subunit gamma;AltName: Full=Laminin-10 subunit gamma;AltName: Full=Laminin-11 subunit gamma;AltName: Full=Laminin-2 subunit gamma;AltName: Full=Laminin-3 subunit gamma;AltName: Full=Laminin-4 subunit gamma;AltName: Full=Laminin-6 subunit gamma;AltName: Full=Laminin-7 subunit gamma;AltName: Full=Laminin-8 …	44.13	1	63	63	689	2340812925	1270.31	40.89	56	341	14876.9	43.88	61	348	1609	177.489	5.12256
P02452	RecName: Full=Collagen alpha-1(I) chain;AltName: Full=Alpha-1 type I collagen;Flags: Precursor; - [CO1A1_HUMAN]	1.43	1	2	2	11	1925977562	8.4244	0.82	1	3	192.092	1.43	2	8	1464	138.857	5.79541
P04004	RecName: Full=Vitronectin; Short=VN;AltName: Full=S-protein;AltName: Full=Serum-spreading factor;AltName: Full=V75;Contains: RecName: Full=Vitronectin V65 subunit;Contains: RecName: Full=Vitronectin V10 subunit;Contains: RecName: Full=Somatomedin-B;Flags: Precursor; - [VTNC_HUMAN]	16.32	1	6	6	99	1.77637e+09	165.261	16.32	6	47	2200.98	16.32	6	52	478	54.2712	5.79541
O15230	RecName: Full=Laminin subunit alpha-5;AltName: Full=Laminin-10 subunit alpha;AltName: Full=Laminin-11 subunit alpha;AltName: Full=Laminin-15 subunit alpha;Flags: Precursor; - [LAMA5_HUMAN]	35.94	1	90	91	764	1.67812e+09	1200.99	31.88	71	330	17794.4	29.39	82	434	3695	399.479	7.02002
P06899	RecName: Full=Histone H2B type 1-J;AltName: Full=Histone H2B.1;AltName: Full=Histone H2B.r; Short=H2B/r; - [H2B1J_HUMAN]	35.71	8	1	4	63	1.55984e+09	71.074	19.84	2	26	1444.1	35.71	4	37	126	13.8956	10.3159
O60814	RecName: Full=Histone H2B type 1-K; Short=H2B K;AltName: Full=HIRA-interacting protein 1; - [H2B1K_HUMAN]	35.71	10	1	4	61	1.55984e+09	68.8422	19.84	2	25	1391	35.71	4	36	126	13.8816	10.3159
P08572	RecName: Full=Collagen alpha-2(IV) chain;Contains: RecName: Full=Canstatin;Flags: Precursor; - [CO4A2_HUMAN]	10.86	1	10	11	130	1.53709e+09	224.555	7.89	7	61	2614.47	10.86	11	69	1712	167.449	8.66064
P98160	RecName: Full=Basement membrane-specific heparan sulfate proteoglycan core protein; Short=HSPG;AltName: Full=Perlecan; Short=PLC;Contains: RecName: Full=Endorepellin;Contains: RecName: Full=LG3 peptide;Flags: Precursor; - [PGBM_HUMAN]	36.57	1	106	106	1089	1.53063e+09	1964.41	31.91	87	522	23282.9	32.45	94	567	4391	468.532	6.50732
P14543	RecName: Full=Nidogen-1; Short=NID-1;AltName: Full=Entactin;Flags: Precursor; - [NID1_HUMAN]	31.19	1	30	31	310	1.48494e+09	464.056	23.9	23	138	6553.81	31.19	31	172	1247	136.291	5.2876
Q01955	RecName: Full=Collagen alpha-3(IV) chain;AltName: Full=Goodpasture antigen;Contains: RecName: Full=Tumstatin;Flags: Precursor; - [CO4A3_HUMAN]	6.53	1	6	7	55	1.47399e+09	84.2911	5.21	4	22	1261.56	6.53	7	33	1670	161.711	9.15869
P02748	RecName: Full=Complement component C9;Contains: RecName: Full=Complement component C9a;Contains: RecName: Full=Complement component C9b;Flags: Precursor; - [CO9_HUMAN]	27.55	1	13	13	137	1.47305e+09	221.079	27.55	11	58	3241	27.55	13	79	559	63.1327	5.59229
Q9GZM7	RecName: Full=Tubulointerstitial nephritis antigen-like;AltName: Full=Glucocorticoid-inducible protein 5;AltName: Full=Oxidized LDL-responsive gene 2 protein; Short=OLRG-2;AltName: Full=Tubulointerstitial nephritis antigen-related protein; Short=TIN Ag-related protein; Short=TIN-Ag-RP;Flags: Precursor; - [TINAL_HUMAN]	41.97	1	13	13	165	1.43878e+09	292.971	41.97	12	83	3761.3	41.97	13	82	467	52.353	6.99072
P21810	RecName: Full=Biglycan;AltName: Full=Bone/cartilage proteoglycan I;AltName: Full=PG-S1;Flags: Precursor; - [PGS1_HUMAN]	41.85	1	13	13	147	1.32943e+09	240.994	37.5	11	66	3386.54	41.85	13	81	368	41.6275	7.51807
P10909	RecName: Full=Clusterin;AltName: Full=Aging-associated gene 4 protein;AltName: Full=Apolipoprotein J; Short=Apo-J;AltName: Full=Complement cytolysis inhibitor; Short=CLI;AltName: Full=Complement-associated protein SP-40,40;AltName: Full=Ku70-binding protein 1;AltName: Full=NA1/NA2;AltName: Full=Testosterone-repressed prostate message 2; Short=TRPM-2;Contains: RecName: Full=Clusterin beta chain; A…	30.29	1	16	16	126	1.25088e+09	212.98	26.28	13	65	2366.76	26.73	13	61	449	52.461	6.26514
Q93077	RecName: Full=Histone H2A type 1-C;AltName: Full=Histone H2A/l; - [H2A1C_HUMAN]	43.08	8	1	5	20	1.22218e+09	17.749	36.15	3	5	345.905	43.08	5	15	130	14.0969	11.0483
Q96KK5	RecName: Full=Histone H2A type 1-H;AltName: Full=Histone H2A/s; - [H2A1H_HUMAN]	43.75	12	1	5	24	1.22218e+09	24.209	36.72	3	7	373.159	43.75	5	17	128	13.8978	10.8872
P04406	RecName: Full=Glyceraldehyde-3-phosphate dehydrogenase; Short=GAPDH; EC=1.2.1.12;AltName: Full=Peptidyl-cysteine S-nitrosylase GAPDH; EC=2.6.99.-; - [G3P_HUMAN]	70.15	1	15	15	108	1.18623e+09	193.298	67.76	13	55	2465.95	59.7	13	53	335	36.0304	8.45557
P12109	RecName: Full=Collagen alpha-1(VI) chain;Flags: Precursor; - [CO6A1_HUMAN]	29.18	1	26	26	210	1.1541e+09	303.895	24.32	18	81	5088.81	29.18	25	129	1028	108.462	5.42725
P04075	RecName: Full=Fructose-bisphosphate aldolase A; EC=4.1.2.13;AltName: Full=Lung cancer antigen NY-LU-1;AltName: Full=Muscle-type aldolase; - [ALDOA_HUMAN]	66.48	2	19	25	213	1.08973e+09	422.988	53.02	16	101	4482.44	66.21	23	112	364	39.3953	8.08936
P12111	RecName: Full=Collagen alpha-3(VI) chain;Flags: Precursor; - [CO6A3_HUMAN]	14.32	1	38	38	276	9.71282e+08	412.708	11.71	27	115	5715.01	12.56	34	161	3177	343.457	6.68311
O00468	RecName: Full=Agrin;Contains: RecName: Full=Agrin N-terminal 110 kDa subunit;Contains: RecName: Full=Agrin C-terminal 110 kDa subunit;Contains: RecName: Full=Agrin C-terminal 90 kDa fragment; Short=C90;Contains: RecName: Full=Agrin C-terminal 22 kDa fragment; Short=C22;Flags: Precursor; - [AGRIN_HUMAN]	29.61	1	41	41	316	9.07045e+08	536.432	25.3	34	143	6993.7	28.79	39	173	2067	217.092	6.39209
Q00604	RecName: Full=Norrin;AltName: Full=Norrie disease protein;AltName: Full=X-linked exudative vitreoretinopathy 2 protein;Flags: Precursor; - [NDP_HUMAN]	42.86	1	6	6	62	8.72543e+08	99.5328	30.83	4	27	1237.23	42.86	6	35	133	15.0333	8.82178
P12110	RecName: Full=Collagen alpha-2(VI) chain;Flags: Precursor; - [CO6A2_HUMAN]	22.28	1	20	20	151	694691068	206.252	19.63	15	61	3119.11	19.23	18	90	1019	108.512	6.21436
P09972	RecName: Full=Fructose-bisphosphate aldolase C; EC=4.1.2.13;AltName: Full=Brain-type aldolase; - [ALDOC_HUMAN]	59.07	2	11	17	141	6.85641e+08	280.877	48.35	11	67	3767.38	50.82	16	74	364	39.4312	6.87354
P39060	RecName: Full=Collagen alpha-1(XVIII) chain;Contains: RecName: Full=Endostatin;Flags: Precursor; - [COIA1_HUMAN]	12.14	1	13	13	98	6.3178e+08	144.179	11.63	11	44	2025.22	11	12	54	1754	178.077	6.01123
P02649	RecName: Full=Apolipoprotein E; Short=Apo-E;Flags: Precursor; - [APOE_HUMAN]	53.63	1	16	16	141	6.2113e+08	232.828	43.85	12	67	3098.8	53.63	16	74	317	36.1318	5.73193
Q6PCB0	RecName: Full=von Willebrand factor A domain-containing protein 1;Flags: Precursor; - [VWA1_HUMAN]	41.12	1	10	10	107	5.64387e+08	206.957	37.3	8	48	2555.83	41.12	10	59	445	46.7753	7.6792
Q8IVN8	RecName: Full=Somatomedin-B and thrombospondin type-1 domain-containing protein;AltName: Full=RPE-spondin;Flags: Precursor; - [SBSPO_HUMAN]	14.77	1	3	3	22	5.22741e+08	35.6898	14.77	3	11	652.208	14.77	3	11	264	29.5905	7.50342
Q14112	RecName: Full=Nidogen-2; Short=NID-2;AltName: Full=Osteonidogen;Flags: Precursor; - [NID2_HUMAN]	22.84	2	21	22	138	4.84662e+08	249.334	22.25	21	72	2391.78	20.73	19	66	1375	151.158	5.2876
Q6NXT2	Histone H3.3C OS=Homo sapiens GN=H3F3C PE=1 SV=3 - [H3C_HUMAN]	11.85	5	2	2	6	459337727		0			114.482	11.85	2	6	135	15.2044	11.1069
Q8NFW8	N-acylneuraminate cytidylyltransferase OS=Homo sapiens GN=CMAS PE=1 SV=2 - [NEUA_HUMAN]	1.38	1	1	1	6	4.54523e+08		0			122.867	1.38	1	6	434	48.3487	7.92822
Q13425	Beta-2-syntrophin OS=Homo sapiens GN=SNTB2 PE=1 SV=1 - [SNTB2_HUMAN]	1.11	1	1	1	1	4.51873e+08		0			43.08	1.11	1	1	540	57.913	8.82178
P60709	RecName: Full=Actin, cytoplasmic 1;AltName: Full=Beta-actin;Contains: RecName: Full=Actin, cytoplasmic 1, N-terminally processed; - [ACTB_HUMAN]	36.8	13	11	11	63	4.3743e+08	88.2903	25.6	6	27	1185.38	36.8	11	36	375	41.7097	5.47803
P35579	RecName: Full=Myosin-9;AltName: Full=Cellular myosin heavy chain, type A;AltName: Full=Myosin heavy chain 9;AltName: Full=Myosin heavy chain, non-muscle IIa;AltName: Full=Non-muscle myosin heavy chain A; Short=NMMHC-A;AltName: Full=Non-muscle myosin heavy chain IIa; Short=NMMHC II-a; Short=NMMHC-IIA; - [MYH9_HUMAN]	22.81	11	30	38	306	4.23695e+08	591.86	19.85	32	149	6900.18	22.4	36	157	1960	226.392	5.60498
P02458	RecName: Full=Collagen alpha-1(II) chain;AltName: Full=Alpha-1 type II collagen;Contains: RecName: Full=Collagen alpha-1(II) chain;Contains: RecName: Full=Chondrocalcin;Flags: Precursor; - [CO2A1_HUMAN]	0.87	1	1	1	12	4.19402e+08	29.0606	0.87	1	9	83.777	0.87	1	3	1487	141.699	6.91748
P0C0L4	RecName: Full=Complement C4-A;AltName: Full=Acidic complement C4;AltName: Full=C3 and PZP-like alpha-2-macroglobulin domain-containing protein 2;Contains: RecName: Full=Complement C4 beta chain;Contains: RecName: Full=Complement C4-A alpha chain;Contains: RecName: Full=C4a anaphylatoxin;Contains: RecName: Full=C4b-A;Contains: RecName: Full=C4d-A;Contains: RecName: Full=Complement C4 gamma chain;F…	8.2	2	11	11	91	4.0781e+08	181.301	6.54	8	47	2151.94	6.77	10	44	1744	192.664	7.07861
P01871	RecName: Full=Ig mu chain C region; - [IGHM_HUMAN]	17.92	2	6	6	65	4.00531e+08	96.2281	16.15	5	30	1039.69	17.92	6	35	452	49.2755	6.771
P35749	RecName: Full=Myosin-11;AltName: Full=Myosin heavy chain 11;AltName: Full=Myosin heavy chain, smooth muscle isoform;AltName: Full=SMMHC; - [MYH11_HUMAN]	21.75	10	28	36	271	3.7977e+08	503.567	17.39	26	125	6047.38	21.75	36	146	1972	227.199	5.50342
P02679	RecName: Full=Fibrinogen gamma chain;Flags: Precursor; - [FIBG_HUMAN]	27.37	1	9	9	52	3.59557e+08	78.8275	23.62	7	21	1130.47	24.06	8	31	453	51.4789	5.61768
P0CAP2	DNA-directed RNA polymerase II subunit GRINL1A OS=Homo sapiens GN=POLR2M PE=1 SV=1 - [GRL1A_HUMAN]	1.63	3	1	1	1	3.47459e+08		0			44.58	1.63	1	1	368	41.7139	6.39209
Q2TAA5	RecName: Full=GDP-Man:Man(3)GlcNAc(2)-PP-Dol alpha-1,2-mannosyltransferase; EC=2.4.1.131;AltName: Full=Asparagine-linked glycosylation protein 11 homolog;AltName: Full=Glycolipid 2-alpha-mannosyltransferase; - [ALG11_HUMAN]	2.44	1	1	1	7	3.38092e+08	2.92694	2.44	1	1	131.234	2.44	1	6	492	55.6149	8.48486
P53420	RecName: Full=Collagen alpha-4(IV) chain;Flags: Precursor; - [CO4A4_HUMAN]	1.48	1	2	2	25	3.14638e+08	48.4547	1.48	2	13	467.075	1.48	2	12	1690	163.934	8.6167
P14618	RecName: Full=Pyruvate kinase PKM; EC=2.7.1.40;AltName: Full=Cytosolic thyroid hormone-binding protein; Short=CTHBP;AltName: Full=Opa-interacting protein 3; Short=OIP-3;AltName: Full=Pyruvate kinase 2/3;AltName: Full=Pyruvate kinase muscle isozyme;AltName: Full=Thyroid hormone-binding protein 1; Short=THBP1;AltName: Full=Tumor M2-PK;AltName: Full=p58; - [KPYM_HUMAN]	33.52	1	13	13	91	3.14237e+08	139.882	27.12	10	38	2229.67	29.38	12	53	531	57.9	7.84033
Q05707	RecName: Full=Collagen alpha-1(XIV) chain;AltName: Full=Undulin;Flags: Precursor; - [COEA1_HUMAN]	20.88	1	29	29	210	2.90971e+08	361.039	17.71	24	97	4549.97	19.88	28	113	1796	193.394	5.30029
P13671	RecName: Full=Complement component C6;Flags: Precursor; - [CO6_HUMAN]	19.06	1	12	12	87	2.80609e+08	173.153	16.06	9	45	1565.59	19.06	12	42	934	104.718	6.75635
P68871	RecName: Full=Hemoglobin subunit beta;AltName: Full=Beta-globin;AltName: Full=Hemoglobin beta chain;Contains: RecName: Full=LVV-hemorphin-7; - [HBB_HUMAN]	32.65	5	4	4	37	2.69895e+08	39.366	25.85	3	13	799.969	32.65	4	24	147	15.9883	7.28369
Q06830	RecName: Full=Peroxiredoxin-1; EC=1.11.1.15;AltName: Full=Natural killer cell-enhancing factor A; Short=NKEF-A;AltName: Full=Proliferation-associated gene protein; Short=PAG;AltName: Full=Thioredoxin peroxidase 2;AltName: Full=Thioredoxin-dependent peroxide reductase 2; - [PRDX1_HUMAN]	39.2	2	6	7	40	2.69369e+08	35.8927	21.61	3	10	868.797	39.2	7	30	199	22.0963	8.1333
P02760	RecName: Full=Protein AMBP;Contains: RecName: Full=Alpha-1-microglobulin; Short=Protein HC; AltName: Full=Alpha-1 microglycoprotein; AltName: Full=Complex-forming glycoprotein heterogeneous in charge;Contains: RecName: Full=Inter-alpha-trypsin inhibitor light chain; Short=ITI-LC; AltName: Full=Bikunin; AltName: Full=EDC1; AltName: Full=HI-30; AltName: Full=Uronic-acid-rich protein;Contains: RecNa…	11.65	1	4	4	18	2.67177e+08	31.1585	9.38	3	8	397.995	11.65	4	10	352	38.974	6.25244
P04264	RecName: Full=Keratin, type II cytoskeletal 1;AltName: Full=67 kDa cytokeratin;AltName: Full=Cytokeratin-1; Short=CK-1;AltName: Full=Hair alpha protein;AltName: Full=Keratin-1; Short=K1;AltName: Full=Type-II keratin Kb1; - [K2C1_HUMAN]	26.24	4	13	15	94	2.60461e+08	138.314	21.58	12	40	2078.36	24.69	14	54	644	65.999	8.11865
P01031	RecName: Full=Complement C5;AltName: Full=C3 and PZP-like alpha-2-macroglobulin domain-containing protein 4;Contains: RecName: Full=Complement C5 beta chain;Contains: RecName: Full=Complement C5 alpha chain;Contains: RecName: Full=C5a anaphylatoxin;Contains: RecName: Full=Complement C5 alpha' chain;Flags: Precursor; - [CO5_HUMAN]	6.62	1	10	10	32	2.44176e+08	33.3917	4.3	5	11	637.649	6.03	9	21	1676	188.186	6.52197
Q8IYT8	Serine/threonine-protein kinase ULK2 OS=Homo sapiens GN=ULK2 PE=1 SV=3 - [ULK2_HUMAN]	0.68	1	1	1	3	2.42695e+08		0			64.5628	0.68	1	3	1036	112.622	8.52881
P02768	RecName: Full=Serum albumin;Flags: Precursor; - [ALBU_HUMAN]	34.15	1	16	16	98	2.30038e+08	182.769	28.24	13	52	1704.5	31.86	14	46	609	69.3215	6.27783
P51888	RecName: Full=Prolargin;AltName: Full=Proline-arginine-rich end leucine-rich repeat protein;Flags: Precursor; - [PRELP_HUMAN]	37.96	1	12	12	87	2.26751e+08	126.517	29.32	8	37	1675.78	37.96	12	50	382	43.7822	9.37842
Q15582	RecName: Full=Transforming growth factor-beta-induced protein ig-h3; Short=Beta ig-h3;AltName: Full=Kerato-epithelin;AltName: Full=RGD-containing collagen-associated protein; Short=RGD-CAP;Flags: Precursor; - [BGH3_HUMAN]	15.96	1	6	6	32	2.2614e+08	41.3727	13.18	4	10	878.466	14.35	5	22	683	74.634	7.7085
P10643	RecName: Full=Complement component C7;Flags: Precursor; - [CO7_HUMAN]	12.1	1	6	6	35	225180136	53.5227	8.54	4	15	846.503	8.9	5	20	843	93.4573	6.48096
P02675	RecName: Full=Fibrinogen beta chain;Contains: RecName: Full=Fibrinopeptide B;Contains: RecName: Full=Fibrinogen beta chain;Flags: Precursor; - [FIBB_HUMAN]	31.16	1	11	11	58	2.21874e+08	90.2468	27.9	9	26	1196.11	31.16	11	32	491	55.8923	8.26514
Q6ZMT1	RecName: Full=SH3 and cysteine-rich domain-containing protein 2;AltName: Full=24b2/STAC2;AltName: Full=Src homology 3 and cysteine-rich domain-containing protein 2; - [STAC2_HUMAN]	2.43	1	1	1	3	221806448	7.66555	2.43	1	3		0			411	44.9804	7.31299
P41222	RecName: Full=Prostaglandin-H2 D-isomerase; EC=5.3.99.2;AltName: Full=Beta-trace protein;AltName: Full=Cerebrin-28;AltName: Full=Glutathione-independent PGD synthase;AltName: Full=Lipocalin-type prostaglandin-D synthase;AltName: Full=Prostaglandin-D2 synthase; Short=PGD2 synthase; Short=PGDS; Short=PGDS2;Flags: Precursor; - [PTGDS_HUMAN]	36.32	1	4	4	37	2.19262e+08	70.9627	36.32	3	19	993.842	21.05	3	18	190	21.0153	7.79639
P35580	RecName: Full=Myosin-10;AltName: Full=Cellular myosin heavy chain, type B;AltName: Full=Myosin heavy chain 10;AltName: Full=Myosin heavy chain, non-muscle IIb;AltName: Full=Non-muscle myosin heavy chain B; Short=NMMHC-B;AltName: Full=Non-muscle myosin heavy chain IIb; Short=NMMHC II-b; Short=NMMHC-IIB; - [MYH10_HUMAN]	5.77	10	2	11	66	2.19003e+08	109.236	3.9	7	28	1409.14	5.77	11	38	1976	228.858	5.5415
P14854	RecName: Full=Cytochrome c oxidase subunit 6B1;AltName: Full=Cytochrome c oxidase subunit VIb isoform 1; Short=COX VIb-1; - [CX6B1_HUMAN]	12.79	1	1	1	5	2.12106e+08	12.0277	12.79	1	4	39.28	12.79	1	1	86	10.1857	7.04932
P07942	RecName: Full=Laminin subunit beta-1;AltName: Full=Laminin B1 chain;AltName: Full=Laminin-1 subunit beta;AltName: Full=Laminin-10 subunit beta;AltName: Full=Laminin-12 subunit beta;AltName: Full=Laminin-2 subunit beta;AltName: Full=Laminin-6 subunit beta;AltName: Full=Laminin-8 subunit beta;Flags: Precursor; - [LAMB1_HUMAN]	5.54	3	6	7	36	2.09779e+08	58.2469	5.21	6	16	922.663	4.98	6	20	1786	197.909	4.94482
P35555	RecName: Full=Fibrillin-1;Flags: Precursor; - [FBN1_HUMAN]	14.91	1	30	30	138	2.08617e+08	201.808	12.05	22	58	2777.47	13.31	27	80	2871	312.022	4.93213
P51884	RecName: Full=Lumican;AltName: Full=Keratan sulfate proteoglycan lumican; Short=KSPG lumican;Flags: Precursor; - [LUM_HUMAN]	22.19	1	7	7	49	2.07842e+08	97.0017	22.19	7	25	744.608	22.19	7	24	338	38.4048	6.60986
P35908	RecName: Full=Keratin, type II cytoskeletal 2 epidermal;AltName: Full=Cytokeratin-2e; Short=CK-2e;AltName: Full=Epithelial keratin-2e;AltName: Full=Keratin-2 epidermis;AltName: Full=Keratin-2e; Short=K2e;AltName: Full=Type-II keratin Kb2; - [K22E_HUMAN]	3.76	2	1	2	24	2.0707e+08	43.0131	3.76	2	12	636.547	3.76	2	12	639	65.3932	8.00146
P07360	RecName: Full=Complement component C8 gamma chain;Flags: Precursor; - [CO8G_HUMAN]	45.54	1	7	7	55	2.0692e+08	100.815	40.1	6	29	973.466	45.54	7	26	202	22.2635	8.30908
P07357	RecName: Full=Complement component C8 alpha chain;AltName: Full=Complement component 8 subunit alpha;Flags: Precursor; - [CO8A_HUMAN]	25.17	1	9	9	44	2.0598e+08	81.2145	18.15	5	19	1205.9	25.17	9	25	584	65.121	6.46826
Q16787	RecName: Full=Laminin subunit alpha-3;AltName: Full=Epiligrin 170 kDa subunit; Short=E170;AltName: Full=Epiligrin subunit alpha;AltName: Full=Kalinin subunit alpha;AltName: Full=Laminin-5 subunit alpha;AltName: Full=Laminin-6 subunit alpha;AltName: Full=Laminin-7 subunit alpha;AltName: Full=Nicein subunit alpha;Flags: Precursor; - [LAMA3_HUMAN]	0.84	1	1	2	20	2.05283e+08	32.6086	0.84	2	11	301.954	0.84	2	9	3333	366.414	7.23975
P21980	RecName: Full=Protein-glutamine gamma-glutamyltransferase 2; EC=2.3.2.13;AltName: Full=Tissue transglutaminase;AltName: Full=Transglutaminase C; Short=TG(C); Short=TGC; Short=TGase C;AltName: Full=Transglutaminase H; Short=TGase H;AltName: Full=Transglutaminase-2; Short=TGase-2; - [TGM2_HUMAN]	17.47	1	8	8	53	2.05001e+08	84.97	17.47	8	24	971.971	14.12	7	29	687	77.2797	5.22412
Q16363	RecName: Full=Laminin subunit alpha-4;AltName: Full=Laminin-14 subunit alpha;AltName: Full=Laminin-8 subunit alpha;AltName: Full=Laminin-9 subunit alpha;Flags: Precursor; - [LAMA4_HUMAN]	8.56	1	11	11	67	2.04936e+08	104.713	7.19	9	28	1843.38	8.56	10	39	1823	202.397	6.27783
Q92484	Acid sphingomyelinase-like phosphodiesterase 3a OS=Homo sapiens GN=SMPDL3A PE=1 SV=2 - [ASM3A_HUMAN]	1.1	1	1	1	3	2.03933e+08		0			65.9303	1.1	1	3	453	51.2277	6.32861
P08670	RecName: Full=Vimentin; - [VIME_HUMAN]	29.83	14	11	13	61	1.9802e+08	78.6169	17.81	7	24	1258.42	29.83	13	37	466	53.6191	5.12256
Q12772	RecName: Full=Sterol regulatory element-binding protein 2; Short=SREBP-2;AltName: Full=Class D basic helix-loop-helix protein 2; Short=bHLHd2;AltName: Full=Sterol regulatory element-binding transcription factor 2;Contains: RecName: Full=Processed sterol regulatory element-binding protein 2; - [SRBP2_HUMAN]	2.37	1	1	1	1	187491060	3.33802	2.37	1	1		0			1141	123.61	8.39697
Q9UJJ9	N-acetylglucosamine-1-phosphotransferase subunit gamma OS=Homo sapiens GN=GNPTG PE=1 SV=1 - [GNPTG_HUMAN]	1.97	1	1	1	2	186614161		0			54.6461	1.97	1	2	305	33.9522	6.94678
P60660	RecName: Full=Myosin light polypeptide 6;AltName: Full=17 kDa myosin light chain; Short=LC17;AltName: Full=Myosin light chain 3; Short=MLC-3;AltName: Full=Myosin light chain alkali 3; Short=Myosin light chain A3;AltName: Full=Smooth muscle and nonmuscle myosin light chain alkali 6; - [MYL6_HUMAN]	29.8	2	4	4	25	1.83944e+08	32.0547	18.54	2	10	480.428	29.8	4	15	151	16.9191	4.65283
P25940	RecName: Full=Collagen alpha-3(V) chain;Flags: Precursor; - [CO5A3_HUMAN]	0.57	1	1	1	12	1.77923e+08	18.1354	0.57	1	6	255.926	0.57	1	6	1745	172.016	6.87354
Q8IYX7	RecName: Full=Protein FAM154A; - [F154A_HUMAN]	6.12	1	1	1	1	1.72697e+08	2.89462	6.12	1	1					474	54.5859	8.36768
P02745	RecName: Full=Complement C1q subcomponent subunit A;Flags: Precursor; - [C1QA_HUMAN]	9.39	1	1	1	7	1.64398e+08	8.65856	9.39	1	3	152.841	9.39	1	4	245	26.0002	9.11475
P62805	RecName: Full=Histone H4; - [H4_HUMAN]	32.04	1	3	3	12	1.63518e+08	5.62919	11.65	1	2	245.206	32.04	3	10	103	11.3604	11.356
P32119	RecName: Full=Peroxiredoxin-2; EC=1.11.1.15;AltName: Full=Natural killer cell-enhancing factor B; Short=NKEF-B;AltName: Full=PRP;AltName: Full=Thiol-specific antioxidant protein; Short=TSA;AltName: Full=Thioredoxin peroxidase 1;AltName: Full=Thioredoxin-dependent peroxide reductase 1; - [PRDX2_HUMAN]	18.69	1	3	4	24	1.62178e+08	21.5825	13.13	3	7	527.724	18.69	4	17	198	21.8782	5.97314
Q14746	RecName: Full=Conserved oligomeric Golgi complex subunit 2; Short=COG complex subunit 2;AltName: Full=Component of oligomeric Golgi complex 2;AltName: Full=Low density lipoprotein receptor defect C-complementing protein; - [COG2_HUMAN]	2.17	1	1	1	1	1.6075e+08	2.8075	2.17	1	1		0			738	83.1553	6.62451
P02751	RecName: Full=Fibronectin; Short=FN;AltName: Full=Cold-insoluble globulin; Short=CIG;Contains: RecName: Full=Anastellin;Contains: RecName: Full=Ugl-Y1;Contains: RecName: Full=Ugl-Y2;Contains: RecName: Full=Ugl-Y3;Flags: Precursor; - [FINC_HUMAN]	6.24	1	12	12	53	1.59415e+08	81.3946	5.7	10	26	846.897	5.66	11	27	2386	262.46	5.70654
O00522	RecName: Full=Krev interaction trapped protein 1; Short=Krev interaction trapped 1;AltName: Full=Cerebral cavernous malformations 1 protein; - [KRIT1_HUMAN]	3.8	1	1	2	3	1.55797e+08	6.17847	2.72	1	2	45.4	1.09	1	1	736	84.2944	8.41162
P02671	RecName: Full=Fibrinogen alpha chain;Contains: RecName: Full=Fibrinopeptide A;Contains: RecName: Full=Fibrinogen alpha chain;Flags: Precursor; - [FIBA_HUMAN]	6.93	1	6	6	29	1.55033e+08	31.7447	4.85	4	9	659.857	6.93	6	20	866	94.9144	6.01123
Q14031	RecName: Full=Collagen alpha-6(IV) chain;Flags: Precursor; - [CO4A6_HUMAN]	1.89	1	1	2	4	1.54212e+08	2.83073	1.54	1	1	65.2588	0.35	1	3	1691	163.704	9.20264
P01024	RecName: Full=Complement C3;AltName: Full=C3 and PZP-like alpha-2-macroglobulin domain-containing protein 1;Contains: RecName: Full=Complement C3 beta chain;Contains: RecName: Full=Complement C3 alpha chain;Contains: RecName: Full=C3a anaphylatoxin;Contains: RecName: Full=Acylation stimulating protein; Short=ASP; AltName: Full=C3adesArg;Contains: RecName: Full=Complement C3b alpha' chain;Contains…	3.97	1	6	6	22	1.49691e+08	30.9492	3.49	4	10	320.218	3.97	6	12	1663	187.03	6.40479
Q16512	Serine/threonine-protein kinase N1 OS=Homo sapiens GN=PKN1 PE=1 SV=2 - [PKN1_HUMAN]	0.74	2	1	1	6	1.46903e+08		0			146.98	0.74	1	6	942	103.868	6.3667
P35527	RecName: Full=Keratin, type I cytoskeletal 9;AltName: Full=Cytokeratin-9; Short=CK-9;AltName: Full=Keratin-9; Short=K9; - [K1C9_HUMAN]	17.01	1	5	5	31	1.45613e+08	64.358	15.73	4	15	667.704	13.64	4	16	623	62.0268	5.23682
P35637	RecName: Full=RNA-binding protein FUS;AltName: Full=75 kDa DNA-pairing protein;AltName: Full=Oncogene FUS;AltName: Full=Oncogene TLS;AltName: Full=POMp75;AltName: Full=Translocated in liposarcoma protein; - [FUS_HUMAN]	11.98	2	4	4	25	135312921	48.5008	10.84	3	13	460.851	11.98	4	12	526	53.3938	9.36377
P68104	RecName: Full=Elongation factor 1-alpha 1; Short=EF-1-alpha-1;AltName: Full=Elongation factor Tu; Short=EF-Tu;AltName: Full=Eukaryotic elongation factor 1 A-1; Short=eEF1A-1;AltName: Full=Leukocyte receptor cluster member 7; - [EF1A1_HUMAN]	16.23	3	6	6	28	1.3508e+08	37.3392	13.42	4	13	463.757	16.23	6	15	462	50.1091	9.01221
P14136	RecName: Full=Glial fibrillary acidic protein; Short=GFAP; - [GFAP_HUMAN]	31.94	12	9	12	59	1.32332e+08	71.9197	23.84	8	24	1185.57	31.94	12	35	432	49.8496	5.51611
Q01844	RNA-binding protein EWS OS=Homo sapiens GN=EWSR1 PE=1 SV=1 - [EWS_HUMAN]	2.29	1	1	2	6	1.31159e+08		0			133.343	2.29	2	6	656	68.4357	9.33447
O75208	Ubiquinone biosynthesis protein COQ9, mitochondrial OS=Homo sapiens GN=COQ9 PE=1 SV=1 - [COQ9_HUMAN]	1.57	6	1	1	1	1.31088e+08		0			39.83	1.57	1	1	318	35.4866	5.93506
P17948	RecName: Full=Vascular endothelial growth factor receptor 1; Short=VEGFR-1; EC=2.7.10.1;AltName: Full=Fms-like tyrosine kinase 1; Short=FLT-1;AltName: Full=Tyrosine-protein kinase FRT;AltName: Full=Tyrosine-protein kinase receptor FLT; Short=FLT;AltName: Full=Vascular permeability factor receptor;Flags: Precursor; - [VGFR1_HUMAN]	1.2	1	1	1	10	127048946	17.0167	1.2	1	5	138.953	1.2	1	5	1338	150.673	8.38232
P24821	RecName: Full=Tenascin; Short=TN;AltName: Full=Cytotactin;AltName: Full=GMEM;AltName: Full=GP 150-225;AltName: Full=Glioma-associated-extracellular matrix antigen;AltName: Full=Hexabrachion;AltName: Full=JI;AltName: Full=Myotendinous antigen;AltName: Full=Neuronectin;AltName: Full=Tenascin-C; Short=TN-C;Flags: Precursor; - [TENA_HUMAN]	2.73	1	4	4	27	1.23854e+08	43.6231	2.32	3	13	922.359	2.73	4	14	2201	240.7	4.89404
P00338	RecName: Full=L-lactate dehydrogenase A chain; Short=LDH-A; EC=1.1.1.27;AltName: Full=Cell proliferation-inducing gene 19 protein;AltName: Full=LDH muscle subunit; Short=LDH-M;AltName: Full=Renal carcinoma antigen NY-REN-59; - [LDHA_HUMAN]	25	5	7	7	50	1.22966e+08	73.7142	16.87	4	20	1309.7	16.87	6	30	332	36.6654	8.26514
P02746	RecName: Full=Complement C1q subcomponent subunit B;Flags: Precursor; - [C1QB_HUMAN]	8.3	1	2	2	9	1.21432e+08	8.94392	5.53	1	3	150.9	8.3	2	6	253	26.7045	8.63135
P02747	RecName: Full=Complement C1q subcomponent subunit C;Flags: Precursor; - [C1QC_HUMAN]	15.92	1	3	3	12	1.20248e+08	4.64768	7.35	1	1	388.87	15.92	3	11	245	25.7571	8.41162
Q99715	RecName: Full=Collagen alpha-1(XII) chain;Flags: Precursor; - [COCA1_HUMAN]	3.43	1	6	7	50	1.16496e+08	73.0541	3.43	7	24	973.452	3.43	7	26	3063	332.941	5.52881
O75128	Protein cordon-bleu OS=Homo sapiens GN=COBL PE=1 SV=2 - [COBL_HUMAN]	0.63	1	1	1	1	113249716		0			42.25	0.63	1	1	1261	135.533	7.75244
P15153	Ras-related C3 botulinum toxin substrate 2 OS=Homo sapiens GN=RAC2 PE=1 SV=1 - [RAC2_HUMAN]	4.17	3	1	1	3	1.11325e+08		0			101.839	4.17	1	3	192	21.4151	7.60596
P21926	RecName: Full=CD9 antigen;AltName: Full=5H9 antigen;AltName: Full=Cell growth-inhibiting gene 2 protein;AltName: Full=Leukocyte antigen MIC3;AltName: Full=Motility-related protein; Short=MRP-1;AltName: Full=Tetraspanin-29; Short=Tspan-29;AltName: Full=p24;AltName: CD_antigen=CD9; - [CD9_HUMAN]	15.35	1	2	2	16	1.11109e+08	33.1156	15.35	2	9	207.994	15.35	2	7	228	25.399	7.15186
P50995	RecName: Full=Annexin A11;AltName: Full=56 kDa autoantigen;AltName: Full=Annexin XI;AltName: Full=Annexin-11;AltName: Full=Calcyclin-associated annexin 50; Short=CAP-50; - [ANX11_HUMAN]	4.75	1	1	2	12	1.10001e+08	10.9669	3.17	1	3	377.067	4.75	2	9	505	54.3551	7.6499
P55001	Microfibrillar-associated protein 2 OS=Homo sapiens GN=MFAP2 PE=2 SV=1 - [MFAP2_HUMAN]	5.46	1	1	1	3	1.07034e+08		0			83.4629	5.46	1	3	183	20.8119	4.97021
P07358	RecName: Full=Complement component C8 beta chain;AltName: Full=Complement component 8 subunit beta;Flags: Precursor; - [CO8B_HUMAN]	1.86	1	1	1	10	106083276	15.4272	1.86	1	5	261.557	1.86	1	5	591	67.0035	8.1333
O43813	RecName: Full=LanC-like protein 1;AltName: Full=40 kDa erythrocyte membrane protein; Short=p40; - [LANC1_HUMAN]	3.01	1	1	1	12	1.05612e+08	20.1805	3.01	1	6	284.877	3.01	1	6	399	45.2536	7.75244
P30626	RecName: Full=Sorcin;AltName: Full=22 kDa protein;AltName: Full=CP-22; Short=CP22;AltName: Full=V19; - [SORCN_HUMAN]	21.21	1	3	3	25	1.04951e+08	35.2497	21.21	3	12	425.178	21.21	3	13	198	21.6624	5.59229
Q15366	RecName: Full=Poly(rC)-binding protein 2;AltName: Full=Alpha-CP2;AltName: Full=Heterogeneous nuclear ribonucleoprotein E2; Short=hnRNP E2; - [PCBP2_HUMAN]	3.84	2	1	1	7	1.04359e+08	9.35708	3.84	1	3	238.171	3.84	1	4	365	38.5556	6.78564
Q9P2V4	RecName: Full=Leucine-rich repeat, immunoglobulin-like domain and transmembrane domain-containing protein 1;AltName: Full=Leucine-rich repeat-containing protein 21;AltName: Full=Photoreceptor-associated LRR superfamily protein;AltName: Full=Retina-specific protein PAL;Flags: Precursor; - [LRIT1_HUMAN]	5.3	1	3	3	16	9.64438e+07	5.94013	2.09	1	2	408.459	5.3	3	14	623	67.9973	8.54346
P17931	RecName: Full=Galectin-3; Short=Gal-3;AltName: Full=35 kDa lectin;AltName: Full=Carbohydrate-binding protein 35; Short=CBP 35;AltName: Full=Galactose-specific lectin 3;AltName: Full=Galactoside-binding protein; Short=GALBP;AltName: Full=IgE-binding protein;AltName: Full=L-31;AltName: Full=Laminin-binding protein;AltName: Full=Lectin L-29;AltName: Full=Mac-2 antigen; - [LEG3_HUMAN]	6	1	1	1	9	9.61513e+07	12.2778	6	1	4	202.299	6	1	5	250	26.1361	8.55811
Q15365	RecName: Full=Poly(rC)-binding protein 1;AltName: Full=Alpha-CP1;AltName: Full=Heterogeneous nuclear ribonucleoprotein E1; Short=hnRNP E1;AltName: Full=Nucleic acid-binding protein SUB2.3; - [PCBP1_HUMAN]	12.08	1	3	3	11	95274536	15.0847	12.08	3	5	261.421	12.08	3	6	356	37.4739	7.09326
O15075	RecName: Full=Serine/threonine-protein kinase DCLK1; EC=2.7.11.1;AltName: Full=Doublecortin domain-containing protein 3A;AltName: Full=Doublecortin-like and CAM kinase-like 1;AltName: Full=Doublecortin-like kinase 1; - [DCLK1_HUMAN]	3.24	1	2	2	16	93108387	24.0705	3.24	2	8	433.402	3.24	2	8	740	82.173	8.66064
P50895	RecName: Full=Basal cell adhesion molecule;AltName: Full=Auberger B antigen;AltName: Full=B-CAM cell surface glycoprotein;AltName: Full=F8/G253 antigen;AltName: Full=Lutheran antigen;AltName: Full=Lutheran blood group glycoprotein;AltName: CD_antigen=CD239;Flags: Precursor; - [BCAM_HUMAN]	14.01	1	5	5	21	9.11951e+07	39.9075	14.01	5	12	445.964	8.92	4	9	628	67.3626	5.80811
Q13642	RecName: Full=Four and a half LIM domains protein 1; Short=FHL-1;AltName: Full=Skeletal muscle LIM-protein 1; Short=SLIM; Short=SLIM-1; - [FHL1_HUMAN]	5.88	1	2	2	5	9.01772e+07	6.01226	2.48	1	2	91.968	3.41	1	3	323	36.2386	8.96826
P26038	RecName: Full=Moesin;AltName: Full=Membrane-organizing extension spike protein; - [MOES_HUMAN]	2.77	3	2	2	13	8.85453e+07	16.0115	1.56	1	6	227.862	2.77	2	7	577	67.7778	6.40479
P61626	RecName: Full=Lysozyme C; EC=3.2.1.17;AltName: Full=1,4-beta-N-acetylmuramidase C;Flags: Precursor; - [LYSC_HUMAN]	33.11	1	3	3	16	8.79456e+07	21.3661	27.03	2	7	349.937	33.11	3	9	148	16.5263	9.15869
P29597	RecName: Full=Non-receptor tyrosine-protein kinase TYK2; EC=2.7.10.2; - [TYK2_HUMAN]	1.35	1	1	1	1	8.52796e+07	2.97195	1.35	1	1		0			1187	133.565	7.15186
P68363	RecName: Full=Tubulin alpha-1B chain;AltName: Full=Alpha-tubulin ubiquitous;AltName: Full=Tubulin K-alpha-1;AltName: Full=Tubulin alpha-ubiquitous chain; - [TBA1B_HUMAN]	16.63	3	1	5	46	8.37818e+07	74.4536	16.63	5	22	1014.38	16.63	5	24	451	50.1196	5.05908
Q9BQE3	RecName: Full=Tubulin alpha-1C chain;AltName: Full=Alpha-tubulin 6;AltName: Full=Tubulin alpha-6 chain; - [TBA1C_HUMAN]	16.7	6	1	5	44	8.37818e+07	73.1251	16.7	5	21	983.314	16.7	5	23	449	49.8635	5.09717
Q9UN71	Protocadherin gamma-B4 OS=Homo sapiens GN=PCDHGB4 PE=2 SV=1 - [PCDGG_HUMAN]	0.98	2	1	1	5	8.35833e+07		0			107.307	0.98	1	5	923	99.8648	4.93213
P07910	RecName: Full=Heterogeneous nuclear ribonucleoproteins C1/C2; Short=hnRNP C1/C2; - [HNRPC_HUMAN]	10.78	4	3	3	20	8.35807e+07	30.4819	10.78	3	10	457.079	10.78	3	10	306	33.6495	5.08447
P05141	RecName: Full=ADP/ATP translocase 2;AltName: Full=ADP,ATP carrier protein 2;AltName: Full=ADP,ATP carrier protein, fibroblast isoform;AltName: Full=Adenine nucleotide translocator 2; Short=ANT 2;AltName: Full=Solute carrier family 25 member 5;Contains: RecName: Full=ADP/ATP translocase 2, N-terminally processed; - [ADT2_HUMAN]	13.09	4	4	4	14	8.20513e+07	2.48305	4.03	1	1	370.407	13.09	4	13	298	32.8312	9.68604
Q92743	RecName: Full=Serine protease HTRA1; EC=3.4.21.-;AltName: Full=High-temperature requirement A serine peptidase 1;AltName: Full=L56;AltName: Full=Serine protease 11;Flags: Precursor; - [HTRA1_HUMAN]	6.88	1	1	1	8	8.17366e+07	18.7777	6.88	1	4	312.221	6.88	1	4	480	51.2546	7.82568
P07437	RecName: Full=Tubulin beta chain;AltName: Full=Tubulin beta-5 chain; - [TBB5_HUMAN]	26.35	9	1	8	38	8.1655e+07	52.4279	22.07	6	15	834.903	20.72	6	23	444	49.639	4.89404
P39059	Collagen alpha-1(XV) chain OS=Homo sapiens GN=COL15A1 PE=1 SV=2 - [COFA1_HUMAN]	0.58	1	1	1	1	8.05304e+07		0			56.39	0.58	1	1	1388	141.632	4.99561
P09429	RecName: Full=High mobility group protein B1;AltName: Full=High mobility group protein 1; Short=HMG-1; - [HMGB1_HUMAN]	7.44	1	1	1	11	7.8202e+07	25.2525	7.44	1	6	158.67	7.44	1	5	215	24.8782	5.74463
P04003	RecName: Full=C4b-binding protein alpha chain; Short=C4bp;AltName: Full=Proline-rich protein; Short=PRP;Flags: Precursor; - [C4BPA_HUMAN]	4.69	1	2	2	4	7.7637e+07	6.50977	4.69	2	2	79.4825	4.69	2	2	597	66.9894	7.29834
P35625	RecName: Full=Metalloproteinase inhibitor 3;AltName: Full=Protein MIG-5;AltName: Full=Tissue inhibitor of metalloproteinases 3; Short=TIMP-3;Flags: Precursor; - [TIMP3_HUMAN]	9.95	1	2	2	13	76124844	11.0862	4.27	1	4	266.965	9.95	2	9	211	24.1288	8.71924
Q08431	RecName: Full=Lactadherin;AltName: Full=Breast epithelial antigen BA46;AltName: Full=HMFG;AltName: Full=MFGM;AltName: Full=Milk fat globule-EGF factor 8; Short=MFG-E8;AltName: Full=SED1;Contains: RecName: Full=Lactadherin short form;Contains: RecName: Full=Medin;Flags: Precursor; - [MFGM_HUMAN]	10.34	1	3	3	12	7.5842e+07	14.2724	7.75	2	5	150.03	6.46	2	7	387	43.0955	8.14795
Q9HCB6	RecName: Full=Spondin-1;AltName: Full=F-spondin;AltName: Full=Vascular smooth muscle cell growth-promoting factor;Flags: Precursor; - [SPON1_HUMAN]	10.78	1	4	4	18	7.51872e+07	38.254	9.29	3	10	276.08	10.78	4	8	807	90.9136	6.11279
Q13885	RecName: Full=Tubulin beta-2A chain;AltName: Full=Tubulin beta class IIa; - [TBB2A_HUMAN]	26.29	8	1	8	36	7.3954e+07	55.0084	24.04	7	16	695.662	20.67	6	20	445	49.875	4.89404
Q07507	RecName: Full=Dermatopontin;AltName: Full=Tyrosine-rich acidic matrix protein; Short=TRAMP;Flags: Precursor; - [DERM_HUMAN]	13.43	1	2	2	12	7.33499e+07	20.3727	7.96	1	5	182.228	13.43	2	7	201	23.9888	4.81787
P61978	RecName: Full=Heterogeneous nuclear ribonucleoprotein K; Short=hnRNP K;AltName: Full=Transformation up-regulated nuclear protein; Short=TUNP; - [HNRPK_HUMAN]	20.3	1	6	6	26	7.26572e+07	47.9768	14.69	4	12	468.527	20.3	6	14	463	50.9444	5.5415
P59665	RecName: Full=Neutrophil defensin 1;AltName: Full=Defensin, alpha 1;AltName: Full=HNP-1; Short=HP-1; Short=HP1;Contains: RecName: Full=HP 1-56;Contains: RecName: Full=Neutrophil defensin 2; AltName: Full=HNP-2; Short=HP-2; Short=HP2;Flags: Precursor; - [DEF1_HUMAN]	9.57	2	1	1	5	6.99993e+07	7.91164	9.57	1	3	58.0842	9.57	1	2	94	10.1942	6.99072
P35247	RecName: Full=Pulmonary surfactant-associated protein D; Short=PSP-D; Short=SP-D;AltName: Full=Collectin-7;AltName: Full=Lung surfactant protein D;Flags: Precursor; - [SFTPD_HUMAN]	5.6	1	1	1	2	67573892	5.1555	5.6	1	2		0			375	37.7047	6.59521
O75367	RecName: Full=Core histone macro-H2A.1; Short=Histone macroH2A1; Short=mH2A1;AltName: Full=Histone H2A.y; Short=H2A/y;AltName: Full=Medulloblastoma antigen MU-MB-50.205; - [H2AY_HUMAN]	12.37	2	3	3	14	6.38675e+07	24.8424	9.95	2	7	187.681	12.37	3	7	372	39.5925	9.78857
Q9Y6R7	RecName: Full=IgGFc-binding protein;AltName: Full=Fcgamma-binding protein antigen; Short=FcgammaBP;Flags: Precursor; - [FCGBP_HUMAN]	0.72	1	1	1	4	6.10525e+07	5.26455	0.72	1	2	92.8537	0.72	1	2	5405	571.639	5.33838
P69905	RecName: Full=Hemoglobin subunit alpha;AltName: Full=Alpha-globin;AltName: Full=Hemoglobin alpha chain; - [HBA_HUMAN]	11.27	1	1	1	3	60643638	3.06254	11.27	1	1	72.0837	11.27	1	2	142	15.2479	8.67529
P0CG05	RecName: Full=Ig lambda-2 chain C regions; - [LAC2_HUMAN]	23.58	6	2	2	9	5.84939e+07	13.5197	14.15	1	4	230.985	23.58	2	5	106	11.2865	7.23975
O95084	Serine protease 23 OS=Homo sapiens GN=PRSS23 PE=1 SV=1 - [PRS23_HUMAN]	1.83	1	1	1	1	58365674		0			37.38	1.83	1	1	383	42.9738	9.42236
Q8N4T0	RecName: Full=Carboxypeptidase A6; EC=3.4.17.1;AltName: Full=Carboxypeptidase B;Flags: Precursor; - [CBPA6_HUMAN]	2.97	1	1	1	4	5.76511e+07	7.31053	2.97	1	2	96.4448	2.97	1	2	437	50.9749	9.5249
Q9Y6C2	RecName: Full=EMILIN-1;AltName: Full=Elastin microfibril interface-located protein 1; Short=Elastin microfibril interfacer 1;Flags: Precursor; - [EMIL1_HUMAN]	2.76	1	2	2	11	5.64527e+07	17.9763	2.76	2	6	255.443	1.18	1	5	1016	106.601	5.14795
P25391	RecName: Full=Laminin subunit alpha-1;AltName: Full=Laminin A chain;AltName: Full=Laminin-1 subunit alpha;AltName: Full=Laminin-3 subunit alpha;AltName: Full=S-laminin subunit alpha; Short=S-LAM alpha;Flags: Precursor; - [LAMA1_HUMAN]	1.98	1	3	3	18	5.60272e+07	36.0507	1.98	3	9	357.768	1.66	2	9	3075	336.867	6.354
P24043	RecName: Full=Laminin subunit alpha-2;AltName: Full=Laminin M chain;AltName: Full=Laminin-12 subunit alpha;AltName: Full=Laminin-2 subunit alpha;AltName: Full=Laminin-4 subunit alpha;AltName: Full=Merosin heavy chain;Flags: Precursor; - [LAMA2_HUMAN]	4.13	1	8	8	33	5.53901e+07	63.7022	3.81	7	17	807.725	4.13	8	16	3122	343.684	6.40479
P01857	RecName: Full=Ig gamma-1 chain C region; - [IGHG1_HUMAN]	4.24	1	1	1	2	5.41652e+07	6.06227	4.24	1	2		0			330	36.0832	8.19189
Q92765	Secreted frizzled-related protein 3 OS=Homo sapiens GN=FRZB PE=1 SV=2 - [SFRP3_HUMAN]	2.46	1	1	1	1	5.303e+07		0			43.67	2.46	1	1	325	36.2303	8.45557
Q15417	RecName: Full=Calponin-3;AltName: Full=Calponin, acidic isoform; - [CNN3_HUMAN]	3.34	1	1	1	4	5.0659e+07	5.73097	3.34	1	2	81.5964	3.34	1	2	329	36.3908	6.04932
P0CW18	RecName: Full=Serine protease 56; EC=3.4.21.-;Flags: Precursor; - [PRS56_HUMAN]	5.64	1	3	3	21	5.04285e+07	24.9502	3.48	2	9	543.755	5.64	3	12	603	64.5564	8.76318
Q16555	Dihydropyrimidinase-related protein 2 OS=Homo sapiens GN=DPYSL2 PE=1 SV=1 - [DPYL2_HUMAN]	3.5	2	2	2	3	4.76682e+07		0			70.8162	3.5	2	3	572	62.2546	6.37939
Q9UJH8	RecName: Full=Meteorin;Flags: Precursor; - [METRN_HUMAN]	6.48	1	1	1	7	4.66616e+07	13.4553	6.48	1	4	165.132	6.48	1	3	293	31.1869	8.08936
Q96JB6	Lysyl oxidase homolog 4 OS=Homo sapiens GN=LOXL4 PE=1 SV=1 - [LOXL4_HUMAN]	1.85	1	1	1	2	4.58863e+07		0			71.9737	1.85	1	2	756	84.4291	7.45947
Q06828	RecName: Full=Fibromodulin; Short=FM;AltName: Full=Collagen-binding 59 kDa protein;AltName: Full=Keratan sulfate proteoglycan fibromodulin; Short=KSPG fibromodulin;Flags: Precursor; - [FMOD_HUMAN]	3.46	1	1	1	6	4.53981e+07	8.87768	3.46	1	3	114.541	3.46	1	3	376	43.1515	6.03662
P17600	Synapsin-1 OS=Homo sapiens GN=SYN1 PE=1 SV=3 - [SYN1_HUMAN]	1.42	1	1	1	1	45002127		0			43.39	1.42	1	1	705	74.0656	9.83252
Q15436	RecName: Full=Protein transport protein Sec23A;AltName: Full=SEC23-related protein A; - [SC23A_HUMAN]	3.27	2	2	2	4	4.44107e+07	2.56141	1.57	1	1	92.3413	3.27	2	3	765	86.1053	7.07861
P22626	Heterogeneous nuclear ribonucleoproteins A2/B1 OS=Homo sapiens GN=HNRNPA2B1 PE=1 SV=2 - [ROA2_HUMAN]	2.27	1	1	1	1	44156247		0			38.31	2.27	1	1	353	37.4067	8.95361
O43684	RecName: Full=Mitotic checkpoint protein BUB3; - [BUB3_HUMAN]	2.13	1	1	1	4	4.41247e+07	2.55729	2.13	1	1	76.5921	2.13	1	3	328	37.1312	6.84424
P07305	RecName: Full=Histone H1.0;AltName: Full=Histone H1';AltName: Full=Histone H1(0);Contains: RecName: Full=Histone H1.0, N-terminally processed; - [H10_HUMAN]	5.15	1	1	1	4	43014888	5.51782	5.15	1	2	74.2862	5.15	1	2	194	20.8502	10.8433
Q8WUM4	RecName: Full=Programmed cell death 6-interacting protein; Short=PDCD6-interacting protein;AltName: Full=ALG-2-interacting protein 1;AltName: Full=ALG-2-interacting protein X;AltName: Full=Hp95; - [PDC6I_HUMAN]	1.27	1	1	1	4	4.29954e+07	5.77818	1.27	1	2	98.1985	1.27	1	2	868	95.9631	6.52197
Q96PB7	RecName: Full=Noelin-3;AltName: Full=Olfactomedin-3;AltName: Full=Optimedin;Flags: Precursor; - [NOE3_HUMAN]	2.51	1	1	1	2	4.188e+07	3.59555	2.51	1	1	82.15	2.51	1	1	478	54.8945	8.14795
P12814	RecName: Full=Alpha-actinin-1;AltName: Full=Alpha-actinin cytoskeletal isoform;AltName: Full=F-actin cross-linking protein;AltName: Full=Non-muscle alpha-actinin-1; - [ACTN1_HUMAN]	2.47	2	2	2	19	4.04598e+07	27.6955	2.47	2	9	474.804	2.47	2	10	892	102.993	5.41455
P01834	RecName: Full=Ig kappa chain C region; - [IGKC_HUMAN]	35.85	1	1	2	5	3.92692e+07	12.1007	35.85	2	4	90.06	18.87	1	1	106	11.6017	5.87158
P11166	RecName: Full=Solute carrier family 2, facilitated glucose transporter member 1;AltName: Full=Glucose transporter type 1, erythrocyte/brain; Short=GLUT-1;AltName: Full=HepG2 glucose transporter; - [GTR1_HUMAN]	3.66	1	2	2	18	3.92287e+07	18.6462	3.66	2	7	421.99	3.66	2	11	492	54.0485	8.71924
Q00796	RecName: Full=Sorbitol dehydrogenase; EC=1.1.1.14;AltName: Full=L-iditol 2-dehydrogenase; - [DHSO_HUMAN]	11.48	1	2	2	4	3.84313e+07	7.22718	11.48	2	2	91.5237	11.48	2	2	357	38.2998	7.97217
P01023	RecName: Full=Alpha-2-macroglobulin; Short=Alpha-2-M;AltName: Full=C3 and PZP-like alpha-2-macroglobulin domain-containing protein 5;Flags: Precursor; - [A2MG_HUMAN]	2.04	2	2	2	3	3.74001e+07	3.40485	1.49	1	1	74.904	2.04	2	2	1474	163.188	6.45557
Q9UI15	RecName: Full=Transgelin-3;AltName: Full=Neuronal protein 22; Short=NP22;AltName: Full=Neuronal protein NP25; - [TAGL3_HUMAN]	10.05	1	1	1	2	3.71264e+07	5.76907	10.05	1	2		0			199	22.4581	7.32764
Q9HBI6	RecName: Full=Cytochrome P450 4F11; EC=1.14.14.1;AltName: Full=CYPIVF11; - [CP4FB_HUMAN]	3.24	1	1	1	1	35626596	2.58756	3.24	1	1		0			524	60.1069	6.72705
Q2I0M5	R-spondin-4 OS=Homo sapiens GN=RSPO4 PE=1 SV=2 - [RSPO4_HUMAN]	2.56	1	1	1	5	3.43977e+07		0			89.1545	2.56	1	5	234	26.1539	9.0708
P21333	RecName: Full=Filamin-A; Short=FLN-A;AltName: Full=Actin-binding protein 280; Short=ABP-280;AltName: Full=Alpha-filamin;AltName: Full=Endothelial actin-binding protein;AltName: Full=Filamin-1;AltName: Full=Non-muscle filamin; - [FLNA_HUMAN]	0.94	3	3	3	13	3.3597e+07	14.1099	0.91	2	5	484.945	0.94	3	8	2647	280.564	6.06201
Q13011	RecName: Full=Delta(3,5)-Delta(2,4)-dienoyl-CoA isomerase, mitochondrial; EC=5.3.3.-;Flags: Precursor; - [ECH1_HUMAN]	4.88	1	1	1	3	33207241	4.16506	4.88	1	1	132.694	4.88	1	2	328	35.7934	8.00146
P19105	RecName: Full=Myosin regulatory light chain 12A;AltName: Full=MLC-2B;AltName: Full=Myosin RLC;AltName: Full=Myosin regulatory light chain 2, nonsarcomeric;AltName: Full=Myosin regulatory light chain MRLC3; - [ML12A_HUMAN]	16.96	3	2	2	4	3.21097e+07	2.84576	10.53	1	1	129.407	16.96	2	3	171	19.7815	4.80518
P22105	Tenascin-X OS=Homo sapiens GN=TNXB PE=1 SV=4 - [TENX_HUMAN]	1.23	2	3	3	4	3.18948e+07					152.392	1.23	3	4	4242	457.932	5.17334
P22352	Glutathione peroxidase 3 OS=Homo sapiens GN=GPX3 PE=1 SV=2 - [GPX3_HUMAN]	5.31	1	1	1	3	31207262					89.5253	5.31	1	3	226	25.5369	8.1333
P07585	RecName: Full=Decorin;AltName: Full=Bone proteoglycan II;AltName: Full=PG-S2;AltName: Full=PG40;Flags: Precursor; - [PGS2_HUMAN]	5.29	1	2	2	2	3.05755e+07	2.56993	2.23	1	1	43.34	3.06	1	1	359	39.7218	8.54346
P14174	RecName: Full=Macrophage migration inhibitory factor; Short=MIF; EC=5.3.2.1;AltName: Full=Glycosylation-inhibiting factor; Short=GIF;AltName: Full=L-dopachrome isomerase;AltName: Full=L-dopachrome tautomerase; EC=5.3.3.12;AltName: Full=Phenylpyruvate tautomerase; - [MIF_HUMAN]	7.83	1	1	1	2	2.83006e+07	2.51316	7.83	1	1	44.35	7.83	1	1	115	12.4682	7.88428
P13645	RecName: Full=Keratin, type I cytoskeletal 10;AltName: Full=Cytokeratin-10; Short=CK-10;AltName: Full=Keratin-10; Short=K10; - [K1C10_HUMAN]	7.88	1	2	2	4	2.74926e+07	7.1173	7.88	2	2	74.6937	7.88	2	2	584	58.7917	5.21143
O95299	RecName: Full=NADH dehydrogenase [ubiquinone] 1 alpha subcomplex subunit 10, mitochondrial;AltName: Full=Complex I-42kD; Short=CI-42kD;AltName: Full=NADH-ubiquinone oxidoreductase 42 kDa subunit;Flags: Precursor; - [NDUAA_HUMAN]	6.2	1	1	1	1	2.55865e+07	3.09992	6.2	1	1		0			355	40.7249	8.48486
P00558	RecName: Full=Phosphoglycerate kinase 1; EC=2.7.2.3;AltName: Full=Cell migration-inducing gene 10 protein;AltName: Full=Primer recognition protein 2; Short=PRP 2; - [PGK1_HUMAN]	4.08	1	1	1	4	2.55229e+07	7.16794	4.08	1	2	210.298	4.08	1	2	417	44.5861	8.104
O00292	RecName: Full=Left-right determination factor 2;AltName: Full=Endometrial bleeding-associated factor;AltName: Full=Left-right determination factor A;AltName: Full=Protein lefty-2;AltName: Full=Protein lefty-A;AltName: Full=Transforming growth factor beta-4; Short=TGF-beta-4;Flags: Precursor; - [LFTY2_HUMAN]	4.92	2	1	1	3	24645322	2.83684	4.92	1	1	100.394	4.92	1	2	366	40.8942	8.55811
P04275	RecName: Full=von Willebrand factor; Short=vWF;Contains: RecName: Full=von Willebrand antigen 2; AltName: Full=von Willebrand antigen II;Flags: Precursor; - [VWF_HUMAN]	2.28	1	4	4	13	2.30789e+07	19.87	2.28	4	6	296.866	2.28	4	7	2813	309.058	5.47803
P49902	RecName: Full=Cytosolic purine 5'-nucleotidase; EC=3.1.3.5;AltName: Full=Cytosolic 5'-nucleotidase II; - [5NTC_HUMAN]	3.03	1	1	1	3	2.28752e+07	7.79815	3.03	1	2	42.43	3.03	1	1	561	64.9283	6.13818
Q15063	RecName: Full=Periostin; Short=PN;AltName: Full=Osteoblast-specific factor 2; Short=OSF-2;Flags: Precursor; - [POSTN_HUMAN]	9.45	1	5	5	17	2.27058e+07	31.628	8.73	4	9	315.354	9.45	5	8	836	93.2553	7.53271
Q9BXN1	Asporin OS=Homo sapiens GN=ASPN PE=1 SV=2 - [ASPN_HUMAN]	4.47	1	1	1	1	2.05803e+07		0			40.08	4.47	1	1	380	43.3893	7.07861
Q86UX2	RecName: Full=Inter-alpha-trypsin inhibitor heavy chain H5; Short=ITI heavy chain H5; Short=ITI-HC5; Short=Inter-alpha-inhibitor heavy chain 5;Flags: Precursor; - [ITIH5_HUMAN]	2.76	1	2	2	8	2.04886e+07	8.76969	2.76	2	3	156.849	2.76	2	5	942	104.512	8.27979
P40939	RecName: Full=Trifunctional enzyme subunit alpha, mitochondrial;AltName: Full=78 kDa gastrin-binding protein;AltName: Full=TP-alpha;Includes: RecName: Full=Long-chain enoyl-CoA hydratase; EC=4.2.1.17;Includes: RecName: Full=Long chain 3-hydroxyacyl-CoA dehydrogenase; EC=1.1.1.211;Flags: Precursor; - [ECHA_HUMAN]	3.67	1	1	1	1	1.93017e+07	2.89599	3.67	1	1		0			763	82.9469	9.0415
Q9UKN8	General transcription factor 3C polypeptide 4 OS=Homo sapiens GN=GTF3C4 PE=1 SV=2 - [TF3C4_HUMAN]	0.73	2	1	1	1	1.88216e+07		0			41.96	0.73	1	1	822	91.9235	6.65381
Q08380	RecName: Full=Galectin-3-binding protein;AltName: Full=Basement membrane autoantigen p105;AltName: Full=Lectin galactoside-binding soluble 3-binding protein;AltName: Full=Mac-2-binding protein; Short=MAC2BP; Short=Mac-2 BP;AltName: Full=Tumor-associated antigen 90K;Flags: Precursor; - [LG3BP_HUMAN]	2.39	1	1	1	2	17936622	2.63229	2.39	1	1	70.47	2.39	1	1	585	65.2893	5.2749
P34096	RecName: Full=Ribonuclease 4; Short=RNase 4; EC=3.1.27.-;Flags: Precursor; - [RNAS4_HUMAN]	8.84	1	1	1	2	1.7866e+07	2.98877	8.84	1	1	45.82	8.84	1	1	147	16.8294	9.02686
P08237	RecName: Full=6-phosphofructokinase, muscle type; EC=2.7.1.11;AltName: Full=Phosphofructo-1-kinase isozyme A; Short=PFK-A; Short=Phosphofructokinase-M;AltName: Full=Phosphofructokinase 1;AltName: Full=Phosphohexokinase; - [K6PF_HUMAN]	1.54	1	1	1	4	1.69175e+07	5.76377	1.54	1	2	119.043	1.54	1	2	780	85.1284	7.98682
Q8NE35	RecName: Full=Cytoplasmic polyadenylation element-binding protein 3; Short=CPE-BP3; Short=CPE-binding protein 3; Short=hCPEB-3; - [CPEB3_HUMAN]	3.3	1	1	1	1	1.57315e+07	2.82605	3.3	1	1					698	75.9662	7.03467
P13639	RecName: Full=Elongation factor 2; Short=EF-2; - [EF2_HUMAN]	1.4	1	1	1	5	1.55233e+07	8.79279	1.4	1	3	78.0737	1.4	1	2	858	95.277	6.82959
P78539	RecName: Full=Sushi repeat-containing protein SRPX;Flags: Precursor; - [SRPX_HUMAN]	3.66	1	1	1	3	1.53411e+07	2.76622	3.66	1	1	50.2659	3.66	1	2	464	51.5381	8.66064
Q13492	RecName: Full=Phosphatidylinositol-binding clathrin assembly protein;AltName: Full=Clathrin assembly lymphoid myeloid leukemia protein; - [PICAL_HUMAN]	1.84	2	1	1	2	1.30118e+07	2.92411	1.84	1	1	58.91	1.84	1	1	652	70.71	7.89893
P02647	RecName: Full=Apolipoprotein A-I; Short=Apo-AI; Short=ApoA-I;AltName: Full=Apolipoprotein A1;Contains: RecName: Full=Truncated apolipoprotein A-I; AltName: Full=Apolipoprotein A-I(1-242);Flags: Precursor; - [APOA1_HUMAN]	4.49	1	1	1	4	1.12558e+07	6.57643	4.49	1	2	130.93	4.49	1	2	267	30.7589	5.75732
Q8IZ83	RecName: Full=Aldehyde dehydrogenase family 16 member A1; - [A16A1_HUMAN]	1.5	1	1	1	1	1.1085e+07	2.45682	1.5	1	1		0			802	85.0737	6.78564
P11940	RecName: Full=Polyadenylate-binding protein 1; Short=PABP-1; Short=Poly(A)-binding protein 1; - [PABP1_HUMAN]	3.77	2	1	1	1	8.75642e+06	2.832	3.77	1	1		0			636	70.6259	9.49561
O94811	RecName: Full=Tubulin polymerization-promoting protein; Short=TPPP;AltName: Full=25 kDa brain-specific protein;AltName: Full=TPPP/p25;AltName: Full=p24;AltName: Full=p25-alpha; - [TPPP_HUMAN]	7.31	1	1	1	4	8.48691e+06	7.90947	7.31	1	2	154.134	7.31	1	2	219	23.6792	9.43701
Q9H239	RecName: Full=Matrix metalloproteinase-28; Short=MMP-28; EC=3.4.24.-;AltName: Full=Epilysin;Flags: Precursor; - [MMP28_HUMAN]	4.42	1	1	1	2	8.45152e+06	3.19786	4.42	1	1	64.49	4.42	1	1	520	58.9022	9.67139
P20908	RecName: Full=Collagen alpha-1(V) chain;Flags: Precursor; - [CO5A1_HUMAN]	1.14	1	1	1	1	2.7635e+06	3.1795	1.14	1	1		0			1838	183.447	5.05908
O43866	RecName: Full=CD5 antigen-like;AltName: Full=CT-2;AltName: Full=IgM-associated peptide;AltName: Full=SP-alpha;Flags: Precursor; - [CD5L_HUMAN]	6.05	1	1	1	2	0	2.78236	6.05	1	1	45.59	6.05	1	1	347	38.0629	5.46533
P20774	RecName: Full=Mimecan;AltName: Full=Osteoglycin;AltName: Full=Osteoinductive factor; Short=OIF;Flags: Precursor; - [MIME_HUMAN]	6.04	1	1	1	2	0	3.01648	6.04	1	1	49.67	6.04	1	1	298	33.9009	5.63037
Q9UHQ9	RecName: Full=NADH-cytochrome b5 reductase 1; Short=b5R.1; EC=1.6.2.2;AltName: Full=Humb5R2;AltName: Full=NAD(P)H:quinone oxidoreductase type 3 polypeptide A2; - [NB5R1_HUMAN]	10.49	1	1	1	1	0	2.83901	10.49	1	1					305	34.0732	9.37842
O15231	RecName: Full=Zinc finger protein 185;AltName: Full=LIM domain protein ZNF185;AltName: Full=P1-A; - [ZN185_HUMAN]	3.92	1	1	1	1	0	2.76308	3.92	1	1					689	73.4802	7.00537

## Sheet: Sheet B
Accession	Description	Area	%
P02462	RecName: Full=Collagen alpha-1(IV) chain;Contains: RecName: Full=Arresten;Flags: Precursor; - [CO4A1_HUMAN]	3.08714e+09	8.06331
P55268	RecName: Full=Laminin subunit beta-2;AltName: Full=Laminin B1s chain;AltName: Full=Laminin-11 subunit beta;AltName: Full=Laminin-14 subunit beta;AltName: Full=Laminin-15 subunit beta;AltName: Full=Laminin-3 subunit beta;AltName: Full=Laminin-4 subunit beta;AltName: Full=Laminin-7 subunit beta;AltName: Full=Laminin-9 subunit beta;AltName: Full=S-laminin subunit beta; Short=S-LAM beta;Flags: Precur…	2.6939e+09	7.03621
P11047	RecName: Full=Laminin subunit gamma-1;AltName: Full=Laminin B2 chain;AltName: Full=Laminin-1 subunit gamma;AltName: Full=Laminin-10 subunit gamma;AltName: Full=Laminin-11 subunit gamma;AltName: Full=Laminin-2 subunit gamma;AltName: Full=Laminin-3 subunit gamma;AltName: Full=Laminin-4 subunit gamma;AltName: Full=Laminin-6 subunit gamma;AltName: Full=Laminin-7 subunit gamma;AltName: Full=Laminin-8 …	2340812925	6.11398
P02452	RecName: Full=Collagen alpha-1(I) chain;AltName: Full=Alpha-1 type I collagen;Flags: Precursor; - [CO1A1_HUMAN]	1925977562	5.03047
P04004	RecName: Full=Vitronectin; Short=VN;AltName: Full=S-protein;AltName: Full=Serum-spreading factor;AltName: Full=V75;Contains: RecName: Full=Vitronectin V65 subunit;Contains: RecName: Full=Vitronectin V10 subunit;Contains: RecName: Full=Somatomedin-B;Flags: Precursor; - [VTNC_HUMAN]	1.77637e+09	4.6397
O15230	RecName: Full=Laminin subunit alpha-5;AltName: Full=Laminin-10 subunit alpha;AltName: Full=Laminin-11 subunit alpha;AltName: Full=Laminin-15 subunit alpha;Flags: Precursor; - [LAMA5_HUMAN]	1.67812e+09	4.3831
P08572	RecName: Full=Collagen alpha-2(IV) chain;Contains: RecName: Full=Canstatin;Flags: Precursor; - [CO4A2_HUMAN]	1.53709e+09	4.01474
P98160	RecName: Full=Basement membrane-specific heparan sulfate proteoglycan core protein; Short=HSPG;AltName: Full=Perlecan; Short=PLC;Contains: RecName: Full=Endorepellin;Contains: RecName: Full=LG3 peptide;Flags: Precursor; - [PGBM_HUMAN]	1.53063e+09	3.99786
P14543	RecName: Full=Nidogen-1; Short=NID-1;AltName: Full=Entactin;Flags: Precursor; - [NID1_HUMAN]	1.48494e+09	3.87853
Q01955	RecName: Full=Collagen alpha-3(IV) chain;AltName: Full=Goodpasture antigen;Contains: RecName: Full=Tumstatin;Flags: Precursor; - [CO4A3_HUMAN]	1.47399e+09	3.84993
P02748	RecName: Full=Complement component C9;Contains: RecName: Full=Complement component C9a;Contains: RecName: Full=Complement component C9b;Flags: Precursor; - [CO9_HUMAN]	1.47305e+09	3.84746
Q9GZM7	RecName: Full=Tubulointerstitial nephritis antigen-like;AltName: Full=Glucocorticoid-inducible protein 5;AltName: Full=Oxidized LDL-responsive gene 2 protein; Short=OLRG-2;AltName: Full=Tubulointerstitial nephritis antigen-related protein; Short=TIN Ag-related protein; Short=TIN-Ag-RP;Flags: Precursor; - [TINAL_HUMAN]	1.43878e+09	3.75795
P21810	RecName: Full=Biglycan;AltName: Full=Bone/cartilage proteoglycan I;AltName: Full=PG-S1;Flags: Precursor; - [PGS1_HUMAN]	1.32943e+09	3.47235
P12109	RecName: Full=Collagen alpha-1(VI) chain;Flags: Precursor; - [CO6A1_HUMAN]	1.1541e+09	3.01439
P12111	RecName: Full=Collagen alpha-3(VI) chain;Flags: Precursor; - [CO6A3_HUMAN]	9.71282e+08	2.5369
O00468	RecName: Full=Agrin;Contains: RecName: Full=Agrin N-terminal 110 kDa subunit;Contains: RecName: Full=Agrin C-terminal 110 kDa subunit;Contains: RecName: Full=Agrin C-terminal 90 kDa fragment; Short=C90;Contains: RecName: Full=Agrin C-terminal 22 kDa fragment; Short=C22;Flags: Precursor; - [AGRIN_HUMAN]	9.07045e+08	2.36912
Q00604	RecName: Full=Norrin;AltName: Full=Norrie disease protein;AltName: Full=X-linked exudative vitreoretinopathy 2 protein;Flags: Precursor; - [NDP_HUMAN]	8.72543e+08	2.279
P12110	RecName: Full=Collagen alpha-2(VI) chain;Flags: Precursor; - [CO6A2_HUMAN]	694691068	1.81447
P39060	RecName: Full=Collagen alpha-1(XVIII) chain;Contains: RecName: Full=Endostatin;Flags: Precursor; - [COIA1_HUMAN]	6.3178e+08	1.65015
P02649	RecName: Full=Apolipoprotein E; Short=Apo-E;Flags: Precursor; - [APOE_HUMAN]	6.2113e+08	1.62233
Q6PCB0	RecName: Full=von Willebrand factor A domain-containing protein 1;Flags: Precursor; - [VWA1_HUMAN]	5.64387e+08	1.47413
Q14112	RecName: Full=Nidogen-2; Short=NID-2;AltName: Full=Osteonidogen;Flags: Precursor; - [NID2_HUMAN]	4.84662e+08	1.26589
P02458	RecName: Full=Collagen alpha-1(II) chain;AltName: Full=Alpha-1 type II collagen;Contains: RecName: Full=Collagen alpha-1(II) chain;Contains: RecName: Full=Chondrocalcin;Flags: Precursor; - [CO2A1_HUMAN]	4.19402e+08	1.09544
P0C0L4	RecName: Full=Complement C4-A;AltName: Full=Acidic complement C4;AltName: Full=C3 and PZP-like alpha-2-macroglobulin domain-containing protein 2;Contains: RecName: Full=Complement C4 beta chain;Contains: RecName: Full=Complement C4-A alpha chain;Contains: RecName: Full=C4a anaphylatoxin;Contains: RecName: Full=C4b-A;Contains: RecName: Full=C4d-A;Contains: RecName: Full=Complement C4 gamma chain;F…	4.0781e+08	1.06516
P02679	RecName: Full=Fibrinogen gamma chain;Flags: Precursor; - [FIBG_HUMAN]	3.59557e+08	0.939129
P53420	RecName: Full=Collagen alpha-4(IV) chain;Flags: Precursor; - [CO4A4_HUMAN]	3.14638e+08	0.821804
Q05707	RecName: Full=Collagen alpha-1(XIV) chain;AltName: Full=Undulin;Flags: Precursor; - [COEA1_HUMAN]	2.90971e+08	0.759988
P13671	RecName: Full=Complement component C6;Flags: Precursor; - [CO6_HUMAN]	2.80609e+08	0.732924
P01031	RecName: Full=Complement C5;AltName: Full=C3 and PZP-like alpha-2-macroglobulin domain-containing protein 4;Contains: RecName: Full=Complement C5 beta chain;Contains: RecName: Full=Complement C5 alpha chain;Contains: RecName: Full=C5a anaphylatoxin;Contains: RecName: Full=Complement C5 alpha' chain;Flags: Precursor; - [CO5_HUMAN]	2.44176e+08	0.637765
P51888	RecName: Full=Prolargin;AltName: Full=Proline-arginine-rich end leucine-rich repeat protein;Flags: Precursor; - [PRELP_HUMAN]	2.26751e+08	0.592251
Q15582	RecName: Full=Transforming growth factor-beta-induced protein ig-h3; Short=Beta ig-h3;AltName: Full=Kerato-epithelin;AltName: Full=RGD-containing collagen-associated protein; Short=RGD-CAP;Flags: Precursor; - [BGH3_HUMAN]	2.2614e+08	0.590656
P10643	RecName: Full=Complement component C7;Flags: Precursor; - [CO7_HUMAN]	225180136	0.588149
P02675	RecName: Full=Fibrinogen beta chain;Contains: RecName: Full=Fibrinopeptide B;Contains: RecName: Full=Fibrinogen beta chain;Flags: Precursor; - [FIBB_HUMAN]	2.21874e+08	0.579514
P07942	RecName: Full=Laminin subunit beta-1;AltName: Full=Laminin B1 chain;AltName: Full=Laminin-1 subunit beta;AltName: Full=Laminin-10 subunit beta;AltName: Full=Laminin-12 subunit beta;AltName: Full=Laminin-2 subunit beta;AltName: Full=Laminin-6 subunit beta;AltName: Full=Laminin-8 subunit beta;Flags: Precursor; - [LAMB1_HUMAN]	2.09779e+08	0.547922
P35555	RecName: Full=Fibrillin-1;Flags: Precursor; - [FBN1_HUMAN]	2.08617e+08	0.544886
P51884	RecName: Full=Lumican;AltName: Full=Keratan sulfate proteoglycan lumican; Short=KSPG lumican;Flags: Precursor; - [LUM_HUMAN]	2.07842e+08	0.542863
P07360	RecName: Full=Complement component C8 gamma chain;Flags: Precursor; - [CO8G_HUMAN]	2.0692e+08	0.540455
P07357	RecName: Full=Complement component C8 alpha chain;AltName: Full=Complement component 8 subunit alpha;Flags: Precursor; - [CO8A_HUMAN]	2.0598e+08	0.538
Q16787	RecName: Full=Laminin subunit alpha-3;AltName: Full=Epiligrin 170 kDa subunit; Short=E170;AltName: Full=Epiligrin subunit alpha;AltName: Full=Kalinin subunit alpha;AltName: Full=Laminin-5 subunit alpha;AltName: Full=Laminin-6 subunit alpha;AltName: Full=Laminin-7 subunit alpha;AltName: Full=Nicein subunit alpha;Flags: Precursor; - [LAMA3_HUMAN]	2.05283e+08	0.536178
Q16363	RecName: Full=Laminin subunit alpha-4;AltName: Full=Laminin-14 subunit alpha;AltName: Full=Laminin-8 subunit alpha;AltName: Full=Laminin-9 subunit alpha;Flags: Precursor; - [LAMA4_HUMAN]	2.04936e+08	0.535274
P25940	RecName: Full=Collagen alpha-3(V) chain;Flags: Precursor; - [CO5A3_HUMAN]	1.77923e+08	0.464718
Q8IYX7	RecName: Full=Protein FAM154A; - [F154A_HUMAN]	1.72697e+08	0.451068
P02745	RecName: Full=Complement C1q subcomponent subunit A;Flags: Precursor; - [C1QA_HUMAN]	1.64398e+08	0.429391
P02751	RecName: Full=Fibronectin; Short=FN;AltName: Full=Cold-insoluble globulin; Short=CIG;Contains: RecName: Full=Anastellin;Contains: RecName: Full=Ugl-Y1;Contains: RecName: Full=Ugl-Y2;Contains: RecName: Full=Ugl-Y3;Flags: Precursor; - [FINC_HUMAN]	1.59415e+08	0.416376
P02671	RecName: Full=Fibrinogen alpha chain;Contains: RecName: Full=Fibrinopeptide A;Contains: RecName: Full=Fibrinogen alpha chain;Flags: Precursor; - [FIBA_HUMAN]	1.55033e+08	0.404931
Q14031	RecName: Full=Collagen alpha-6(IV) chain;Flags: Precursor; - [CO4A6_HUMAN]	1.54212e+08	0.402786
P01024	RecName: Full=Complement C3;AltName: Full=C3 and PZP-like alpha-2-macroglobulin domain-containing protein 1;Contains: RecName: Full=Complement C3 beta chain;Contains: RecName: Full=Complement C3 alpha chain;Contains: RecName: Full=C3a anaphylatoxin;Contains: RecName: Full=Acylation stimulating protein; Short=ASP; AltName: Full=C3adesArg;Contains: RecName: Full=Complement C3b alpha' chain;Contains…	1.49691e+08	0.390979
P17948	RecName: Full=Vascular endothelial growth factor receptor 1; Short=VEGFR-1; EC=2.7.10.1;AltName: Full=Fms-like tyrosine kinase 1; Short=FLT-1;AltName: Full=Tyrosine-protein kinase FRT;AltName: Full=Tyrosine-protein kinase receptor FLT; Short=FLT;AltName: Full=Vascular permeability factor receptor;Flags: Precursor; - [VGFR1_HUMAN]	127048946	0.33184
P24821	RecName: Full=Tenascin; Short=TN;AltName: Full=Cytotactin;AltName: Full=GMEM;AltName: Full=GP 150-225;AltName: Full=Glioma-associated-extracellular matrix antigen;AltName: Full=Hexabrachion;AltName: Full=JI;AltName: Full=Myotendinous antigen;AltName: Full=Neuronectin;AltName: Full=Tenascin-C; Short=TN-C;Flags: Precursor; - [TENA_HUMAN]	1.23854e+08	0.323495
P02746	RecName: Full=Complement C1q subcomponent subunit B;Flags: Precursor; - [C1QB_HUMAN]	1.21432e+08	0.317168
P02747	RecName: Full=Complement C1q subcomponent subunit C;Flags: Precursor; - [C1QC_HUMAN]	1.20248e+08	0.314075
Q99715	RecName: Full=Collagen alpha-1(XII) chain;Flags: Precursor; - [COCA1_HUMAN]	1.16496e+08	0.304276
P07358	RecName: Full=Complement component C8 beta chain;AltName: Full=Complement component 8 subunit beta;Flags: Precursor; - [CO8B_HUMAN]	106083276	0.277079
P26038	RecName: Full=Moesin;AltName: Full=Membrane-organizing extension spike protein; - [MOES_HUMAN]	8.85453e+07	0.231272
P39059	Collagen alpha-1(XV) chain OS=Homo sapiens GN=COL15A1 PE=1 SV=2 - [COFA1_HUMAN]	8.05304e+07	0.210338
P04003	RecName: Full=C4b-binding protein alpha chain; Short=C4bp;AltName: Full=Proline-rich protein; Short=PRP;Flags: Precursor; - [C4BPA_HUMAN]	7.7637e+07	0.20278
P35625	RecName: Full=Metalloproteinase inhibitor 3;AltName: Full=Protein MIG-5;AltName: Full=Tissue inhibitor of metalloproteinases 3; Short=TIMP-3;Flags: Precursor; - [TIMP3_HUMAN]	76124844	0.198831
Q9HCB6	RecName: Full=Spondin-1;AltName: Full=F-spondin;AltName: Full=Vascular smooth muscle cell growth-promoting factor;Flags: Precursor; - [SPON1_HUMAN]	7.51872e+07	0.196382
Q07507	RecName: Full=Dermatopontin;AltName: Full=Tyrosine-rich acidic matrix protein; Short=TRAMP;Flags: Precursor; - [DERM_HUMAN]	7.33499e+07	0.191583
P35247	RecName: Full=Pulmonary surfactant-associated protein D; Short=PSP-D; Short=SP-D;AltName: Full=Collectin-7;AltName: Full=Lung surfactant protein D;Flags: Precursor; - [SFTPD_HUMAN]	67573892	0.176496
O95084	Serine protease 23 OS=Homo sapiens GN=PRSS23 PE=1 SV=1 - [PRS23_HUMAN]	58365674	0.152446
Q9Y6C2	RecName: Full=EMILIN-1;AltName: Full=Elastin microfibril interface-located protein 1; Short=Elastin microfibril interfacer 1;Flags: Precursor; - [EMIL1_HUMAN]	5.64527e+07	0.147449
P25391	RecName: Full=Laminin subunit alpha-1;AltName: Full=Laminin A chain;AltName: Full=Laminin-1 subunit alpha;AltName: Full=Laminin-3 subunit alpha;AltName: Full=S-laminin subunit alpha; Short=S-LAM alpha;Flags: Precursor; - [LAMA1_HUMAN]	5.60272e+07	0.146338
P24043	RecName: Full=Laminin subunit alpha-2;AltName: Full=Laminin M chain;AltName: Full=Laminin-12 subunit alpha;AltName: Full=Laminin-2 subunit alpha;AltName: Full=Laminin-4 subunit alpha;AltName: Full=Merosin heavy chain;Flags: Precursor; - [LAMA2_HUMAN]	5.53901e+07	0.144674
Q96JB6	Lysyl oxidase homolog 4 OS=Homo sapiens GN=LOXL4 PE=1 SV=1 - [LOXL4_HUMAN]	4.58863e+07	0.119851
Q06828	RecName: Full=Fibromodulin; Short=FM;AltName: Full=Collagen-binding 59 kDa protein;AltName: Full=Keratan sulfate proteoglycan fibromodulin; Short=KSPG fibromodulin;Flags: Precursor; - [FMOD_HUMAN]	4.53981e+07	0.118576
Q96PB7	RecName: Full=Noelin-3;AltName: Full=Olfactomedin-3;AltName: Full=Optimedin;Flags: Precursor; - [NOE3_HUMAN]	4.188e+07	0.109387
Q2I0M5	R-spondin-4 OS=Homo sapiens GN=RSPO4 PE=1 SV=2 - [RSPO4_HUMAN]	3.43977e+07	0.0898436
P22105	Tenascin-X OS=Homo sapiens GN=TNXB PE=1 SV=4 - [TENX_HUMAN]	3.18948e+07	0.0833062
P07585	RecName: Full=Decorin;AltName: Full=Bone proteoglycan II;AltName: Full=PG-S2;AltName: Full=PG40;Flags: Precursor; - [PGS2_HUMAN]	3.05755e+07	0.0798603
P04275	RecName: Full=von Willebrand factor; Short=vWF;Contains: RecName: Full=von Willebrand antigen 2; AltName: Full=von Willebrand antigen II;Flags: Precursor; - [VWF_HUMAN]	2.30789e+07	0.0602798
Q15063	RecName: Full=Periostin; Short=PN;AltName: Full=Osteoblast-specific factor 2; Short=OSF-2;Flags: Precursor; - [POSTN_HUMAN]	2.27058e+07	0.0593053
Q9BXN1	Asporin OS=Homo sapiens GN=ASPN PE=1 SV=2 - [ASPN_HUMAN]	2.05803e+07	0.0537538
P78539	RecName: Full=Sushi repeat-containing protein SRPX;Flags: Precursor; - [SRPX_HUMAN]	1.53411e+07	0.0400695
P02647	RecName: Full=Apolipoprotein A-I; Short=Apo-AI; Short=ApoA-I;AltName: Full=Apolipoprotein A1;Contains: RecName: Full=Truncated apolipoprotein A-I; AltName: Full=Apolipoprotein A-I(1-242);Flags: Precursor; - [APOA1_HUMAN]	1.12558e+07	0.029399
Q9H239	RecName: Full=Matrix metalloproteinase-28; Short=MMP-28; EC=3.4.24.-;AltName: Full=Epilysin;Flags: Precursor; - [MMP28_HUMAN]	8.45152e+06	0.0220746
P20908	RecName: Full=Collagen alpha-1(V) chain;Flags: Precursor; - [CO5A1_HUMAN]	2.7635e+06	0.007218
P20774	RecName: Full=Mimecan;AltName: Full=Osteoglycin;AltName: Full=Osteoinductive factor; Short=OIF;Flags: Precursor; - [MIME_HUMAN]	0	0
	total	3.82863e+10	1
		7.65725e+10
